# Supplementary material for: Combined proteomics, metabolomics and physiological analyses of rice growth and grain yield with heavy nitrogen application before and after drought
Source: BMC Plant Biol. 2020 Dec 10;20:556. doi: 10.1186/s12870-020-02772-y (PMC7731554; doi:10.1186/s12870-020-02772-y)
Supplement: Supplementary file 5 — Additional file 5: Dataset S1. Information on DEPs identified of ‘Wufengyou 286’ under heavy nitrogen application before and after drought. [file 12870_2020_2772_MOESM5_ESM.xlsx]

## Sheet: NBD-NAD
Accession	Description	NBD-1	NBD-2	NBD-3	NAD-1	NAD-2	NAD-3	FC	p value
A0A088BV97	Ribulose bisphosphate carboxylase large chain (Fragment) OS=Oryza rufipogon OX=4529 GN=rbcL PE=3 SV=1	50.5	59.3	50	140.5	147.3	152.5	0.362934	3.46954e-05
A2ZN05	Uncharacterized protein OS=Oryza sativa subsp. indica OX=39946 GN=OsI_39215 PE=4 SV=1	52.4	54.5	55.5	143.4	142.7	151.6	0.37103	6.80134e-06
O22439	Peroxidase OS=Oryza sativa OX=4530 GN=POX8.1 PE=2 SV=1	57.7	56.4	55.9	141	147.8	141.2	0.395349	2.94982e-06
A2YVI4	Uncharacterized protein OS=Oryza sativa subsp. indica OX=39946 GN=OsI_29344 PE=3 SV=1	60.9	57.3	60	144	136.3	141.6	0.422375	5.5109e-06
E3WF09	Resistant protein OS=Oryza sativa subsp. japonica OX=39947 GN=r PE=4 SV=1	59.9	70.8	55.8	128.9	143	141.6	0.451028	0.000281738
O22080	Acidic class III chitinase OsChib3a OS=Oryza sativa subsp. japonica OX=39947 GN=Os01g0660200 PE=2 SV=2	66	62.2	67.1	135.6	133	136.2	0.48246	2.52076e-06
Q2R2H6	Uncharacterized protein OS=Oryza sativa subsp. japonica OX=39947 GN=LOC_Os11g35790 PE=4 SV=1	69.9	62.5	65.5	125.2	147.1	129.9	0.492044	0.000623291
A2Z2I6	Uncharacterized protein OS=Oryza sativa subsp. indica OX=39946 GN=OsI_31824 PE=4 SV=1	81.6	55.3	64.5	138.4	135.4	124.8	0.505268	0.00167331
A2XFP6	Uncharacterized protein OS=Oryza sativa subsp. indica OX=39946 GN=OsI_11187 PE=3 SV=1	64.1	74.5	62.8	129	142.9	126.7	0.505268	0.000467996
A2XKX4	Oxalate oxidase 4 OS=Oryza sativa subsp. indica OX=39946 GN=oxo4 PE=2 SV=1	67.7	69.8	64.7	132.3	132.8	132.7	0.508296	1.62087e-06
Q10PD0	Purple acid phosphatase OS=Oryza sativa subsp. japonica OX=39947 GN=LOC_Os03g13540 PE=2 SV=1	71.2	66.4	67.1	132.2	127.2	135.9	0.517835	2.68258e-05
T2D1H0	Non-specific lipid-transfer protein (Fragment) OS=Oryza sativa OX=4530 PE=2 SV=1	67.6	69.8	67.4	132.9	132	130.4	0.518088	4.66641e-07
Q0D3N3	Peroxidase (Fragment) OS=Oryza sativa subsp. japonica OX=39947 GN=Os07g0676900 PE=3 SV=1	66.5	71.4	68.3	138.8	127.9	127.2	0.523483	9.93875e-05
Q2QW46	Retrotransposon protein, putative, unclassified OS=Oryza sativa subsp. japonica OX=39947 GN=LOC_Os12g10610 PE=3 SV=1	60.2	69.2	79.2	127.7	146.6	117.2	0.532822	0.0039415
T2D1D0	Non-specific lipid-transfer protein (Fragment) OS=Oryza sativa OX=4530 PE=2 SV=1	70.5	69	70.4	131.4	130.2	128.6	0.537929	3.65498e-07
A2WYX1	Uncharacterized protein OS=Oryza sativa subsp. indica OX=39946 GN=OsI_05135 PE=4 SV=1	66.2	60.8	83.7	118.6	135.5	135.2	0.541228	0.00258173
B9G4B3	Os09g0491772 protein OS=Oryza sativa subsp. japonica OX=39947 GN=Os09g0491772 PE=3 SV=1	73.6	64.3	75.2	131.3	131.1	124.5	0.550788	0.000141031
B8BLD3	Uncharacterized protein OS=Oryza sativa subsp. indica OX=39946 GN=OsI_36704 PE=4 SV=1	72.8	70.7	69.8	125.1	135.3	126.3	0.55159	6.53714e-05
A2YVI5	Malate dehydrogenase OS=Oryza sativa subsp. indica OX=39946 GN=OsI_29345 PE=3 SV=1	72.3	70.2	72.5	127.9	127.4	129.6	0.558587	5.64101e-07
B8BFI4	Uncharacterized protein OS=Oryza sativa subsp. indica OX=39946 GN=OsI_32601 PE=4 SV=1	74.3	68.8	73.9	126.3	125.5	131.2	0.56658	2.51285e-05
A2WV84	Uncharacterized protein OS=Oryza sativa subsp. indica OX=39946 GN=OsI_03799 PE=4 SV=1	80.1	66.9	70.9	125.2	119.5	137.4	0.57027	0.00113351
Q5KQF4	Os05g0334400 protein OS=Oryza sativa subsp. japonica OX=39947 GN=Os05g0334400 PE=4 SV=1	70	75.2	73.1	130.9	122.1	128.7	0.571915	5.74117e-05
B8B0B0	Glucose-6-phosphate isomerase OS=Oryza sativa subsp. indica OX=39946 GN=OsI_22416 PE=3 SV=1	74	77.1	70	135.4	126.7	116.8	0.583531	0.000794015
B8AVK8	Uncharacterized protein OS=Oryza sativa subsp. indica OX=39946 GN=OsI_17711 PE=4 SV=1	74.6	71.5	75.1	126.6	119.7	132.7	0.583641	0.000178476
Q8S702	Glutathione S-transferase GSTU6, putative, expressed OS=Oryza sativa subsp. japonica OX=39947 GN=Os10g0528100 PE=2 SV=1	73.7	74.6	75.1	121.8	125.9	128.9	0.593202	1.69073e-05
B7E6H2	cDNA clone:001-043-H09, full insert sequence OS=Oryza sativa subsp. japonica OX=39947 PE=2 SV=1	76.8	71.8	75.1	126.1	121.9	128.4	0.594315	2.93793e-05
Q0J8R9	Os04g0690800 protein OS=Oryza sativa subsp. japonica OX=39947 GN=Os04g0690800 PE=4 SV=1	81.4	71.8	70.8	123.4	128	124.5	0.595903	0.00015699
Q5N7Y1	Os01g0910900 protein OS=Oryza sativa subsp. japonica OX=39947 GN=Os01g0910900 PE=2 SV=1	77.6	73.1	73.5	127.1	125.9	122.8	0.596594	1.25353e-05
O22438	Peroxidase OS=Oryza sativa OX=4530 GN=POX22.3 PE=2 SV=1	74.2	74.7	75.5	128.9	122.1	124.6	0.597444	1.53647e-05
A3A0G0	Pectin acetylesterase OS=Oryza sativa subsp. japonica OX=39947 GN=OsJ_04378 PE=3 SV=1	87	67.1	71.7	130.5	108.2	135.4	0.603582	0.00867432
A0A0P0VFD3	Os02g0177600 protein (Fragment) OS=Oryza sativa subsp. japonica OX=39947 GN=Os02g0177600 PE=4 SV=1	76.1	73.9	76.2	124.8	121.6	127.3	0.605298	1.09766e-05
A2XB64	Uncharacterized protein OS=Oryza sativa subsp. indica OX=39946 GN=OsI_09504 PE=3 SV=1	68.3	87.3	71.6	127.4	124.7	120.6	0.609606	0.00142902
A2Y720	Late embryogenesis abundant protein 19 OS=Oryza sativa subsp. indica OX=39946 GN=LEA19 PE=1 SV=1	76.8	72.8	77.9	122.3	125.7	124.5	0.610738	1.25297e-05
Q84NX7	Putative GDSL-like lipase/acylhydrolase OS=Oryza sativa subsp. japonica OX=39947 GN=OsJ_11539 PE=4 SV=1	72.5	75.8	79.2	130.4	127.1	115	0.610738	0.000673568
B8B3L5	Peroxidase OS=Oryza sativa subsp. indica OX=39946 GN=OsI_23305 PE=3 SV=1	81.4	72.5	76.5	123.8	119.7	126.1	0.623377	0.000128681
B9FCV2	Uncharacterized protein OS=Oryza sativa subsp. japonica OX=39947 GN=OsJ_16426 PE=3 SV=1	79.2	73.6	77.6	123	123.8	122.7	0.623545	1.06802e-05
Q8H6G8	Probable inorganic phosphate transporter 1-8 OS=Oryza sativa subsp. japonica OX=39947 GN=PHT1-8 PE=2 SV=1	78.9	72.6	80.6	122.3	118.9	126.6	0.631049	0.000163939
A2WM15	Uncharacterized protein OS=Oryza sativa subsp. indica OX=39946 GN=OsI_00883 PE=4 SV=1	78.2	82.8	71.4	119.6	120.6	127.5	0.632037	0.000402783
D7PPH8	ADH1 OS=Oryza sativa subsp. indica OX=39946 GN=adh1 PE=3 SV=1	82.4	69.5	80.8	119.5	116.9	130.9	0.633542	0.00161826
A2WS43	Uncharacterized protein OS=Oryza sativa subsp. indica OX=39946 GN=OsI_02684 PE=4 SV=1	76.8	73.5	82.7	117.2	122.7	127.1	0.634877	0.000341628
Q6Z653	Os02g0722500 protein OS=Oryza sativa subsp. japonica OX=39947 GN=Os02g0722500 PE=2 SV=1	77.7	80	75.9	118.1	119.6	128.7	0.637555	0.000229565
Q7FAX1	Peroxygenase OS=Oryza sativa subsp. japonica OX=39947 GN=PXG PE=2 SV=1	78.3	78.1	77.2	111.1	127.5	127.6	0.637903	0.00129571
A2X753	Uncharacterized protein OS=Oryza sativa subsp. indica OX=39946 GN=OsI_08047 PE=3 SV=1	80.7	75.5	77.9	122.9	122.1	120.9	0.639792	1.07535e-05
Q0JCV5	Os04g0447700 protein OS=Oryza sativa subsp. japonica OX=39947 GN=Os04g0447700 PE=2 SV=1	79	80.4	75.1	121.2	125.4	118.8	0.641762	6.2958e-05
B7FAP2	Glycosyltransferase OS=Oryza sativa subsp. japonica OX=39947 GN=Os01g0179600 PE=2 SV=1	78	74.8	82.1	121.4	122.1	121.6	0.643385	3.38071e-05
B3IYE3	Alpha-1,4 glucan phosphorylase OS=Oryza sativa subsp. japonica OX=39947 GN=pho1 PE=3 SV=1	77	79	78.9	120.3	122.9	121.7	0.643738	1.65447e-06
A3AFG2	Purple acid phosphatase OS=Oryza sativa subsp. japonica OX=39947 GN=OsJ_09905 PE=3 SV=1	77.3	89	68.7	134.4	117.2	113.4	0.643836	0.00770933
B9EVA8	Pectin acetylesterase OS=Oryza sativa subsp. japonica OX=39947 GN=OsJ_04376 PE=3 SV=1	88.7	73.2	73.1	121.2	127.2	116.5	0.644012	0.00200183
Q0D799	Os07g0274700 protein (Fragment) OS=Oryza sativa subsp. japonica OX=39947 GN=Os07g0274700 PE=4 SV=1	75.4	83.2	76.5	115.7	113.7	135.5	0.644286	0.00420884
Q851F9	Probable zinc metalloprotease EGY3, chloroplastic OS=Oryza sativa subsp. japonica OX=39947 GN=EGY3 PE=2 SV=1	78.9	78.5	77.8	123.6	123	118.3	0.64456	1.44045e-05
B9EXK0	Uncharacterized protein OS=Oryza sativa subsp. japonica OX=39947 GN=OsJ_02232 PE=4 SV=1	64.1	76	95.7	136.4	103.7	124.2	0.647269	0.0319944
Q0IW72	Os10g0529700 protein (Fragment) OS=Oryza sativa subsp. japonica OX=39947 GN=Os10g0529700 PE=4 SV=1	77	79.7	79.2	122.6	119.8	121.7	0.647899	3.3547e-06
B8BAM7	Uncharacterized protein OS=Oryza sativa subsp. indica OX=39946 GN=OsI_27767 PE=4 SV=1	78.8	77.6	79.6	123	120.2	120.8	0.648352	2.03488e-06
A2YWN1	Uncharacterized protein OS=Oryza sativa subsp. indica OX=39946 GN=OsI_29750 PE=4 SV=1	72.3	82.5	81.4	125.8	117	121	0.649258	0.000493598
Q6H795	Chaperone protein ClpD1, chloroplastic OS=Oryza sativa subsp. japonica OX=39947 GN=CLPD1 PE=2 SV=1	83.3	71.1	83.4	133.5	115.1	113.6	0.656543	0.00545837
Q0DCB1	Os06g0356700 protein OS=Oryza sativa subsp. japonica OX=39947 GN=Os06g0356700 PE=4 SV=1	80.3	76.2	81.6	116.3	119.2	126.3	0.658098	0.000261266
A3A4S7	Uncharacterized protein OS=Oryza sativa subsp. japonica OX=39947 GN=OsJ_05971 PE=3 SV=1	76.5	79	82.9	124.8	120.7	116.2	0.65911	0.000188018
A0A0P0XNI7	Os09g0442300 protein (Fragment) OS=Oryza sativa subsp. japonica OX=39947 GN=Os09g0442300 PE=3 SV=1	80.6	79.3	78.7	121.4	122.2	117.8	0.66021	9.75492e-06
Q0IR59	Os11g0673900 protein OS=Oryza sativa subsp. japonica OX=39947 GN=Os11g0673900 PE=4 SV=1	82.9	73.9	81.8	120.2	115.1	126.1	0.66021	0.000654936
A2YY23	Uncharacterized protein OS=Oryza sativa subsp. indica OX=39946 GN=OsI_30244 PE=4 SV=1	81.6	79.2	78	119.3	122.1	119.8	0.66113	7.46204e-06
A2YNV2	UMP-CMP kinase OS=Oryza sativa subsp. indica OX=39946 GN=OsI_26926 PE=3 SV=1	77.1	80.7	81.4	120.5	127	113.3	0.662971	0.000629992
B8ALW2	3-hydroxy-3-methylglutaryl coenzyme A synthase OS=Oryza sativa subsp. indica OX=39946 GN=OsI_09754 PE=3 SV=1	79.4	74.5	85.3	123.4	122.2	115.1	0.663155	0.000565528
B9F6L0	Coatomer subunit gamma OS=Oryza sativa subsp. japonica OX=39947 GN=OsJ_09998 PE=3 SV=1	70	82.7	86.9	139.4	100.5	120.5	0.664817	0.0308857
A2X854	Uncharacterized protein OS=Oryza sativa subsp. indica OX=39946 GN=OsI_08410 PE=3 SV=1	78.8	78.3	82.5	128.2	117.7	114.4	0.665001	0.000770731
A2WMG6	Salt stress root protein RS1 OS=Oryza sativa subsp. indica OX=39946 GN=OsI_001009 PE=1 SV=1	81.4	77.9	81.1	118.7	120.1	120.8	0.668521	6.39541e-06
Q0E2X2	Glycosyltransferase OS=Oryza sativa subsp. japonica OX=39947 GN=Os02g0206400 PE=3 SV=2	77.4	81.7	82.1	115.8	135.6	107.4	0.672241	0.009917
Q67WM2	Os06g0645400 protein OS=Oryza sativa subsp. japonica OX=39947 GN=P0017B12.25-1 PE=3 SV=1	84	75.1	82.3	125.5	123	110.1	0.673173	0.00206993
B8BD60	Uncharacterized protein OS=Oryza sativa subsp. indica OX=39946 GN=OsI_30469 PE=4 SV=1	80.4	80.4	80.7	120.4	117.5	120.6	0.67364	2.65137e-06
B8BIH7	Uncharacterized protein OS=Oryza sativa subsp. indica OX=39946 GN=OsI_36979 PE=4 SV=1	85.9	75.5	81.1	132.9	111.5	113.1	0.678322	0.0069607
A2Z9K8	Uncharacterized protein OS=Oryza sativa subsp. indica OX=39946 GN=OsI_34418 PE=3 SV=1	83.7	73.9	85.1	122.4	112.7	122.2	0.679261	0.00130804
A2X1X5	Uncharacterized protein OS=Oryza sativa subsp. indica OX=39946 GN=OsI_06201 PE=4 SV=1	80.7	69.5	93	114.6	111.7	130.4	0.681805	0.0133196
B7EEX2	cDNA clone:J013151C17, full insert sequence OS=Oryza sativa subsp. japonica OX=39947 PE=2 SV=1	93.1	69.1	81.1	121.8	123.1	111.7	0.682277	0.00842281
B8BCX5	Uncharacterized protein OS=Oryza sativa subsp. indica OX=39946 GN=OsI_30377 PE=4 SV=1	72.1	87.9	83.5	118.2	121.1	117.2	0.683029	0.00148282
Q0D551	Os07g0582400 protein OS=Oryza sativa subsp. japonica OX=39947 GN=Os07g0582400 PE=3 SV=1	83.9	75	85.9	122.9	122.1	110.1	0.689383	0.00230862
Q8H4S9	Os07g0565700 protein OS=Oryza sativa subsp. japonica OX=39947 GN=OJ1773_H01.113 PE=2 SV=1	85.6	77.7	82	123.7	102.4	128.5	0.691765	0.0119788
T2D089	Non-specific lipid-transfer protein (Fragment) OS=Oryza sativa OX=4530 PE=2 SV=1	83.7	82.7	79	119.3	120.3	115.1	0.691852	6.98507e-05
B8BNB2	Uncharacterized protein OS=Oryza sativa subsp. indica OX=39946 GN=OsI_37567 PE=4 SV=1	79.6	79.5	86.9	115.8	126.2	112	0.694915	0.00182865
B7F946	Os06g0356800 protein OS=Oryza sativa subsp. japonica OX=39947 GN=Os06g0356800 PE=2 SV=1	79.5	90.2	77.2	115.5	113.4	124.2	0.699235	0.00242172
A2XFS7	Uncharacterized protein OS=Oryza sativa subsp. indica OX=39946 GN=OsI_11222 PE=4 SV=1	85.2	77.3	84.5	117.6	117.4	118.1	0.699519	0.000152698
A2YVL4	Uncharacterized protein OS=Oryza sativa subsp. indica OX=39946 GN=OsI_29372 PE=3 SV=1	81.9	83.1	82	117.1	119.6	116.3	0.699717	4.93402e-06
A0A0P0WBF4	Os04g0469500 protein (Fragment) OS=Oryza sativa subsp. japonica OX=39947 GN=Os04g0469500 PE=4 SV=1	91.8	80.8	75.7	114.7	121.2	115.7	0.7062	0.00262564
Q9AY76	Actin-depolymerizing factor 2 OS=Oryza sativa subsp. japonica OX=39947 GN=ADF2 PE=2 SV=1	86.2	74.6	87.6	112.3	111.1	128.2	0.706485	0.00749293
A2YQ15	Uncharacterized protein OS=Oryza sativa subsp. indica OX=39946 GN=OsI_27371 PE=4 SV=1	92.9	70.2	85.8	120.6	108.9	121.6	0.708915	0.0122376
A2YG06	Phosphoglycerate kinase OS=Oryza sativa subsp. indica OX=39946 GN=OsI_24050 PE=3 SV=1	84.4	82.6	82.5	118.2	113.3	119.1	0.711637	5.99769e-05
Q94HA5	Cytochrome P450 family protein, expressed OS=Oryza sativa subsp. japonica OX=39947 GN=LOC_Os03g55240 PE=4 SV=1	83.4	82.1	84	123.1	112.2	115.1	0.712043	0.000526551
Q0DJA7	Os05g0306000 protein OS=Oryza sativa subsp. japonica OX=39947 GN=Os05g0306000 PE=2 SV=1	85.5	79.1	84.9	128.1	109.9	112.4	0.712043	0.00512724
B8AFJ3	Uncharacterized protein OS=Oryza sativa subsp. indica OX=39946 GN=OsI_09582 PE=4 SV=1	83.8	85.4	80.6	119.5	110.6	120.2	0.713103	0.000593065
B8AY41	Uncharacterized protein OS=Oryza sativa subsp. indica OX=39946 GN=OsI_18467 PE=3 SV=1	78	83.6	88.2	115.8	116.7	117.7	0.713307	0.000367424
A2Y538	Uncharacterized protein OS=Oryza sativa subsp. indica OX=39946 GN=OsI_20111 PE=4 SV=1	76.6	77.1	96.2	118	109.7	122.4	0.713796	0.0109573
Q10MT8	Gamma interferon inducible lysosomal thiol reductase family protein, expressed OS=Oryza sativa subsp. japonica OX=39947 GN=Os03g0295800 PE=2 SV=1	85.1	82.1	82.7	116.2	118	115.8	0.714	8.08971e-06
Q7GDL6	Ubiquinol oxidase OS=Oryza sativa OX=4530 GN=Aox1(Ao1-1) PE=2 SV=1	86	73.1	91	120	110.6	119.3	0.714776	0.00559113
B8AJS5	Uncharacterized protein OS=Oryza sativa subsp. indica OX=39946 GN=OsI_11975 PE=4 SV=1	83.9	83.8	82.7	114.5	121.5	113.5	0.716452	0.000203534
P14717	Phenylalanine ammonia-lyase OS=Oryza sativa subsp. japonica OX=39947 GN=PAL PE=1 SV=2	77.3	85	88.2	116.5	114.6	118.4	0.716738	0.000642082
P14656	Glutamine synthetase cytosolic isozyme 1-1 OS=Oryza sativa subsp. japonica OX=39947 GN=GLN1-1 PE=1 SV=1	83	81.1	86.5	116.5	116	116.9	0.71723	3.31339e-05
B8AXF2	Uncharacterized protein OS=Oryza sativa subsp. indica OX=39946 GN=OsI_19671 PE=3 SV=1	80.2	86.3	84.2	118.9	117.4	113.1	0.717516	0.000190896
B8ATZ1	Uncharacterized protein OS=Oryza sativa subsp. indica OX=39946 GN=OsI_15931 PE=4 SV=1	86.2	74.6	89.9	111	119	119.3	0.717721	0.00356165
B8B3Q3	Uncharacterized protein OS=Oryza sativa subsp. indica OX=39946 GN=OsI_22041 PE=3 SV=1	88.3	79.7	82.8	128.9	107.5	112.8	0.718213	0.00898537
B8AEJ5	Uncharacterized protein OS=Oryza sativa subsp. indica OX=39946 GN=OsI_06455 PE=4 SV=1	73.5	89.9	87.6	116.9	118.5	113.6	0.719198	0.00358036
A2ZQ33	Uncharacterized protein OS=Oryza sativa subsp. japonica OX=39947 GN=OsJ_00667 PE=4 SV=1	79.1	86.6	85.3	114.9	111	123	0.719404	0.00151178
P42211	Aspartic proteinase OS=Oryza sativa subsp. japonica OX=39947 GN=RAP PE=2 SV=2	84.4	82	84.9	117.4	115.3	116.1	0.72047	7.37715e-06
A6MZF0	Transaldolase 2 (Fragment) OS=Oryza sativa subsp. indica OX=39946 PE=2 SV=1	80.3	77.2	94	110.3	117	121.3	0.721457	0.00596777
A2X1T1	Uncharacterized protein OS=Oryza sativa subsp. indica OX=39946 GN=OsI_06161 PE=4 SV=1	81.3	90.6	79.6	115.3	117	116.2	0.721664	0.000725128
A2XWA1	Uncharacterized protein OS=Oryza sativa subsp. indica OX=39946 GN=OsI_16928 PE=4 SV=1	85.7	81.5	84.3	122	114.5	112	0.721664	0.000572222
A2XKB9	Uncharacterized protein OS=Oryza sativa subsp. indica OX=39946 GN=OsI_12894 PE=4 SV=1	80.9	79	91.6	119	100.7	128.7	0.721871	0.0237915
A2XNF7	Uncharacterized protein OS=Oryza sativa subsp. indica OX=39946 GN=OsI_14096 PE=3 SV=1	87.9	81	82.7	114.8	119.2	114.5	0.721951	0.000231384
Q6Z563	Os08g0412800 protein OS=Oryza sativa subsp. japonica OX=39947 GN=Os08g0412800 PE=2 SV=1	84.6	91.7	75.3	113.1	120.1	115.2	0.722158	0.00338675
A2YXG9	Uncharacterized protein OS=Oryza sativa subsp. indica OX=39946 GN=OsI_30032 PE=4 SV=1	80.3	88.8	82.6	118.3	117	113.1	0.722445	0.000414792
A2WNH1	Calmodulin-3 OS=Oryza sativa subsp. indica OX=39946 GN=CAM3 PE=3 SV=2	85.1	84.1	82.7	121.2	116.5	110.5	0.723435	0.000537771
B7EW55	cDNA clone:001-028-H03, full insert sequence OS=Oryza sativa subsp. japonica OX=39947 PE=2 SV=1	85.9	84.2	81.8	115.7	115.7	116.8	0.723435	1.34225e-05
Q8LR61	Os01g0934000 protein OS=Oryza sativa subsp. japonica OX=39947 GN=Os01g0934000 PE=2 SV=1	91.6	83.1	77.4	120.8	113.4	113.7	0.724634	0.00261439
Q7XQN5	OSJNBa0089K21.1 protein OS=Oryza sativa subsp. japonica OX=39947 GN=Os04g0470100 PE=2 SV=2	88.6	79.7	84.5	108.9	123	115.3	0.728111	0.00284289
B8BLP1	Uncharacterized protein OS=Oryza sativa subsp. indica OX=39946 GN=OsI_36908 PE=3 SV=1	82.2	85.4	85.2	121.9	108.6	116.7	0.728111	0.00141885
B8AL25	Uncharacterized protein OS=Oryza sativa subsp. indica OX=39946 GN=OsI_10996 PE=4 SV=1	81.8	85.6	85.4	117.1	112.5	117.5	0.72832	0.000100409
Q5VRF6	Os06g0168500 protein OS=Oryza sativa subsp. japonica OX=39947 GN=Os06g0168500 PE=3 SV=1	90.8	76.8	85.4	114.6	104.3	128.1	0.729107	0.0173434
B8BAW2	Uncharacterized protein OS=Oryza sativa subsp. indica OX=39946 GN=OsI_27876 PE=4 SV=1	78.2	84.4	90.5	116.4	115.3	115.1	0.729815	0.000944389
A2Y8H2	Uncharacterized protein OS=Oryza sativa subsp. indica OX=39946 GN=OsI_21350 PE=4 SV=1	91.7	93.4	68.4	121.8	104.7	120	0.731602	0.0332357
A2ZK43	Uncharacterized protein OS=Oryza sativa subsp. indica OX=39946 GN=OsI_38200 PE=4 SV=1	84.3	87.6	81.7	115.3	119.5	111.6	0.732102	0.000408892
A3ADC2	Nascent polypeptide-associated complex subunit beta OS=Oryza sativa subsp. japonica OX=39947 GN=OsJ_09122 PE=3 SV=1	87.9	80.9	84.8	113.8	115.5	117.1	0.732102	0.000158826
Q01L89	OSIGBa0076I14.3 protein OS=Oryza sativa OX=4530 GN=OSIGBa0076I14.3 PE=4 SV=1	81	95.1	77.7	111.4	113.9	120.8	0.733314	0.00697507
Q336Q4	Haloacid dehalogenase-like hydrolase family protein, putative, expressed OS=Oryza sativa subsp. japonica OX=39947 GN=LOC_Os10g41930 PE=4 SV=1	84.6	86.5	82.8	116	114.6	115.5	0.733603	1.14161e-05
B8AI32	Uncharacterized protein OS=Oryza sativa subsp. indica OX=39946 GN=OsI_08851 PE=4 SV=1	85.5	83.5	84.9	115.8	115.8	114.5	0.733603	1.94563e-06
Q6Z671	Os02g0720900 protein OS=Oryza sativa subsp. japonica OX=39947 GN=P0654B04.7-1 PE=2 SV=1	84.1	86.3	84.3	108.5	122.4	114.4	0.737619	0.00179116
A2YZX2	Uncharacterized protein OS=Oryza sativa subsp. indica OX=39946 GN=OsI_30907 PE=3 SV=1	70.6	94.7	89.6	110.8	116.5	117.8	0.738626	0.0170344
V5K4S9	Asparagine synthetase OS=Oryza sativa subsp. japonica OX=39947 PE=2 SV=1	88.2	89.4	77.4	118.8	118.6	107.6	0.73913	0.00485258
B8ADY6	Uncharacterized protein OS=Oryza sativa subsp. indica OX=39946 GN=OsI_07682 PE=4 SV=1	87.8	86.7	80.7	123.8	113	108	0.740139	0.00442156
A2ZJ56	Uncharacterized protein OS=Oryza sativa subsp. indica OX=39946 GN=OsI_37858 PE=4 SV=1	84.5	85	85.9	110.9	113.2	120.6	0.740934	0.000546216
Q10RT5	Pheophorbide a oxygenase, chloroplast, putative, expressed OS=Oryza sativa subsp. japonica OX=39947 GN=LOC_Os03g05310 PE=4 SV=1	86.3	82.3	86.8	116.2	114.8	113.6	0.741149	5.05917e-05
B8AAG0	Uncharacterized protein OS=Oryza sativa subsp. indica OX=39946 GN=OsI_04001 PE=4 SV=1	82.4	86.4	86.6	103.3	125.4	115.9	0.741149	0.0104747
Q9SXI9	H0321H01.10 protein OS=Oryza sativa OX=4530 GN=RBE4 PE=2 SV=1	86.3	82.8	86.6	115.8	113.3	115.2	0.742666	3.2807e-05
Q9AT30	Chitinase 2, putative, expressed OS=Oryza sativa subsp. japonica OX=39947 GN=Rcb4 PE=2 SV=1	84.4	82.2	89.3	114.2	111.7	118.2	0.743679	0.000482173
A0A0P0XLG1	Os09g0315700 protein OS=Oryza sativa subsp. japonica OX=39947 GN=Os09g0315700 PE=3 SV=1	86.4	84.7	84.9	118.1	111.2	114.7	0.744186	0.000142047
A2Y534	Uncharacterized protein OS=Oryza sativa subsp. indica OX=39946 GN=OsI_20107 PE=3 SV=1	87.8	82.9	85.5	115.7	116.3	111.9	0.744984	0.000121314
B8BCM5	Carbonic anhydrase OS=Oryza sativa subsp. indica OX=39946 GN=OsI_31683 PE=3 SV=1	84.8	82.7	88.7	112.7	117.5	113.6	0.745201	0.000219249
B7EDJ0	Beta-galactosidase OS=Oryza sativa subsp. japonica OX=39947 GN=Os03g0255100 PE=2 SV=1	87	83.5	85.8	116.2	117.2	110.3	0.745708	0.00025792
Q10A76	Os10g0101200 protein OS=Oryza sativa subsp. japonica OX=39947 GN=Os10g0101200 PE=2 SV=1	89.4	82.3	84.8	116.2	115.3	111.9	0.746942	0.000296319
A2XCI7	Uncharacterized protein OS=Oryza sativa subsp. indica OX=39946 GN=OsI_10021 PE=4 SV=1	79.4	86.3	90.8	110.2	108.5	124.7	0.746942	0.00906486
B7EPZ7	(Rice Genome Annotation Project) RNA recognition motif family protein OS=Oryza sativa subsp. japonica OX=39947 GN=Os08g0492100 PE=2 SV=1	85.1	84.8	86.7	106.1	113.3	124	0.747234	0.00522945
Q5WA91	Uncharacterized protein P0681F10.12 OS=Oryza sativa subsp. japonica OX=39947 GN=P0681F10.12 PE=4 SV=1	91.7	81.4	83.6	113.7	117.3	112.3	0.747742	0.0011379
A3BYP4	Os09g0407700 protein OS=Oryza sativa subsp. japonica OX=39947 GN=Os09g0407700 PE=2 SV=1	88.4	84.8	83.6	115	110.6	117.7	0.748034	0.000334044
Q93WY5	Os09g0467200 protein OS=Oryza sativa subsp. japonica OX=39947 GN=Os09g0467200 PE=2 SV=1	87.3	82.9	86.7	115.7	114	113.4	0.748761	4.86009e-05
B8ACF1	Uncharacterized protein OS=Oryza sativa subsp. indica OX=39946 GN=OsI_04454 PE=4 SV=1	84.3	86.7	86	115	114.1	113.9	0.749271	3.42251e-06
B8B548	Uncharacterized protein OS=Oryza sativa subsp. indica OX=39946 GN=OsI_27084 PE=3 SV=1	88.2	84.8	84	108	131.2	103.8	0.749271	0.0291915
B8BFL3	Uncharacterized protein OS=Oryza sativa subsp. indica OX=39946 GN=OsI_32553 PE=4 SV=1	84.5	82.4	90.1	118.3	105.8	118.9	0.749271	0.00409952
Q650Z3	Os09g0572900 protein OS=Oryza sativa subsp. japonica OX=39947 GN=Os09g0572900 PE=3 SV=1	89	89.9	78.2	115.8	108.5	118.6	0.749781	0.00403156
A2X2N4	Uncharacterized protein OS=Oryza sativa subsp. indica OX=39946 GN=OsI_06446 PE=4 SV=1	82.2	87.3	87.7	110.9	119.9	112	0.750292	0.00103288
A2ZFX4	Glycosyltransferase OS=Oryza sativa subsp. indica OX=39946 GN=OsI_36677 PE=3 SV=1	85.3	87.4	84.6	110.5	111.4	120.7	0.751022	0.00107732
B8AF09	Glyceraldehyde-3-phosphate dehydrogenase OS=Oryza sativa subsp. indica OX=39946 GN=OsI_07948 PE=3 SV=1	86.7	84.7	86.1	115.7	114	112.9	0.751605	9.45656e-06
B8BP61	Uncharacterized protein OS=Oryza sativa subsp. indica OX=39946 GN=OsI_38020 PE=4 SV=1	87.7	88	81.8	115.7	120	106.8	0.751825	0.00294144
A2YFJ3	Uncharacterized protein OS=Oryza sativa subsp. indica OX=39946 GN=OsI_23875 PE=3 SV=1	86.5	85.9	85.1	117.3	110.2	114.9	0.752044	0.000183505
A2ZAG4	Uncharacterized protein OS=Oryza sativa subsp. indica OX=39946 GN=OsI_34739 PE=4 SV=1	86.4	90.5	80.7	108.3	122.8	111.4	0.752117	0.00570843
A2ZEA9	6-phosphogluconate dehydrogenase, decarboxylating OS=Oryza sativa subsp. indica OX=39946 GN=OsI_36123 PE=3 SV=1	81.8	88.9	86.9	113.2	113.2	116.1	0.752117	0.000261137
A2ZJ57	Uncharacterized protein OS=Oryza sativa subsp. indica OX=39946 GN=OsI_37859 PE=4 SV=1	83.8	83.8	90.1	114.6	113.1	114.6	0.752848	0.00019822
D0TZC9	Glucose-1-phosphate adenylyltransferase OS=Oryza sativa subsp. indica OX=39946 GN=AGPsma PE=3 SV=1	87.9	87.2	82.6	114.2	119.2	108.8	0.753068	0.00120162
B9FPL0	Uncharacterized protein OS=Oryza sativa subsp. japonica OX=39947 GN=OsJ_18535 PE=4 SV=1	84.7	88.5	84.6	111.7	118.7	111.7	0.753581	0.000456376
A2XN71	Uncharacterized protein OS=Oryza sativa subsp. indica OX=39946 GN=OsI_14004 PE=4 SV=1	86.3	85.8	85.8	107.1	121	113.9	0.754094	0.002216
Q8H8T0	UDP-arabinopyranose mutase 1 OS=Oryza sativa subsp. japonica OX=39947 GN=UAM1 PE=1 SV=1	86.8	85.1	86.3	113	118.4	110.4	0.755413	0.00031927
Q25A42	H0303G06.19 protein OS=Oryza sativa OX=4530 GN=H0323C08.6 PE=4 SV=1	87.2	85.7	85.3	111.2	116.6	114	0.755413	7.43249e-05
B8ANL7	Uncharacterized protein OS=Oryza sativa subsp. indica OX=39946 GN=OsI_12787 PE=3 SV=1	87.4	83.8	87.1	110.8	118.7	112.3	0.755705	0.000487365
Q5JK10	Os01g0926300 protein OS=Oryza sativa subsp. japonica OX=39947 GN=Os01g0926300 PE=2 SV=1	87.6	83.8	86.9	115	114	112.7	0.755926	3.22842e-05
B8AK24	Uncharacterized protein OS=Oryza sativa subsp. indica OX=39946 GN=OsI_10758 PE=3 SV=1	86.5	83.6	88.2	112.2	113.7	115.7	0.756148	7.8961e-05
B8AXU9	Uncharacterized protein OS=Oryza sativa subsp. indica OX=39946 GN=OsI_18372 PE=4 SV=1	90.9	84.2	83.3	119.1	109.1	113.5	0.756219	0.00178872
B9FYJ3	Uncharacterized protein OS=Oryza sativa subsp. japonica OX=39947 GN=OsJ_28268 PE=3 SV=1	85.7	75.9	97	108.7	110.6	122.2	0.757247	0.020345
A2Z0K4	Uncharacterized protein OS=Oryza sativa subsp. indica OX=39946 GN=OsI_31127 PE=4 SV=1	78.1	93.5	87	121	106.6	113.7	0.757691	0.0106627
Q5SNC5	Putative seed imbibition protein OS=Oryza sativa subsp. japonica OX=39947 GN=OSJNBa0014B15.18 PE=4 SV=1	76.1	103	79.5	113.9	112.3	115.1	0.757691	0.0315338
B8ASV8	Glutathione peroxidase OS=Oryza sativa subsp. indica OX=39946 GN=OsI_16938 PE=3 SV=1	87.5	83.6	87.7	112.3	115	113.9	0.758499	5.92382e-05
Q0J2T0	Os09g0304800 protein OS=Oryza sativa subsp. japonica OX=39947 GN=Os09g0304800 PE=4 SV=1	85.4	83.9	89.5	113.5	115.3	112.4	0.758499	0.00012634
A2YP23	Uncharacterized protein OS=Oryza sativa subsp. indica OX=39946 GN=OsI_27012 PE=4 SV=1	88.6	87	83.2	116.4	118.9	105.9	0.758499	0.00306315
B8B5M4	Superoxide dismutase [Cu-Zn] OS=Oryza sativa subsp. indica OX=39946 GN=OsI_27243 PE=3 SV=1	85.5	85.4	88.1	115.4	113.7	112	0.759308	3.20527e-05
Q6AT27	Putative fibrillarin OS=Oryza sativa subsp. japonica OX=39947 GN=OSJNBa0029B02.2 PE=3 SV=1	86	87	86	112.9	113.6	114.5	0.759531	1.13598e-06
Q10L56	Glutathione peroxidase OS=Oryza sativa subsp. japonica OX=39947 GN=Os03g0358100 PE=3 SV=1	87.9	83.7	87.4	116.1	112.4	112.5	0.759531	0.000109356
B9G2G8	Uncharacterized protein OS=Oryza sativa subsp. japonica OX=39947 GN=OsJ_28603 PE=3 SV=1	88.3	81.2	89.6	119.6	106.1	115.2	0.760047	0.00458275
B8BHC3	Uncharacterized protein OS=Oryza sativa subsp. indica OX=39946 GN=OsI_33929 PE=4 SV=1	85	86.3	88	111.9	115.4	113.4	0.76108	3.46008e-05
Q2QNA3	GRAS family transcription factor containing protein, expressed OS=Oryza sativa subsp. japonica OX=39947 GN=Os12g0573200 PE=2 SV=1	80.4	86.6	92.4	109	121.1	110.5	0.761597	0.00626581
Q84ST4	Chlorophyll(ide) b reductase NOL, chloroplastic OS=Oryza sativa subsp. japonica OX=39947 GN=NOL PE=1 SV=1	85.1	88.9	85.5	116.8	112.4	111.3	0.762115	0.00019866
B9EZH0	Malic enzyme OS=Oryza sativa subsp. japonica OX=39947 GN=OsJ_03305 PE=3 SV=1	86.6	84.3	88.7	113.2	114.3	112.9	0.762632	3.61623e-05
A2WVM5	Purple acid phosphatase OS=Oryza sativa subsp. indica OX=39946 GN=OsI_03945 PE=3 SV=1	88.6	81.1	90.1	116.8	112.6	110.8	0.763668	0.00125463
A2WX33	Uncharacterized protein OS=Oryza sativa subsp. indica OX=39946 GN=OsI_04471 PE=4 SV=1	91.5	84.3	84	103.8	113.3	123.1	0.763668	0.0116665
B8AJK7	Uncharacterized protein OS=Oryza sativa subsp. indica OX=39946 GN=OsI_10599 PE=3 SV=1	89.6	79.5	90.7	118.3	111.8	110.1	0.763668	0.00353115
A2XL22	Lipoxygenase OS=Oryza sativa subsp. indica OX=39946 GN=OsI_13165 PE=3 SV=1	83.8	82.6	93.4	122.7	104.2	113.2	0.763893	0.0134643
B8BE71	Uncharacterized protein OS=Oryza sativa subsp. indica OX=39946 GN=OsI_30801 PE=4 SV=1	85.5	84.7	89.7	117.3	109.5	113.4	0.763962	0.000609979
A0A0P0VI36	Os02g0306401 protein OS=Oryza sativa subsp. japonica OX=39947 GN=Os02g0306401 PE=4 SV=1	87.3	84.4	88.2	111.4	111.1	117.6	0.764187	0.000374955
B8AU84	Arginase 1, mitochondrial OS=Oryza sativa subsp. indica OX=39946 GN=B0616E02-H0507E05.7 PE=1 SV=1	84.1	86.1	89.7	115.2	107.9	117	0.764187	0.00116155
Q67X37	Os06g0231300 protein OS=Oryza sativa subsp. japonica OX=39947 GN=Os06g0231300 PE=4 SV=1	82.6	89.7	87.7	120	109.7	110.4	0.764481	0.0024704
B8AK65	Uncharacterized protein OS=Oryza sativa subsp. indica OX=39946 GN=OsI_12125 PE=4 SV=1	92.4	79.1	89	113.3	115.1	111.1	0.767305	0.00316966
B8AWZ4	Uncharacterized protein OS=Oryza sativa subsp. indica OX=39946 GN=OsI_18168 PE=4 SV=1	88.5	82.4	89.7	115	115.8	108.6	0.767826	0.00121362
A2ZZX3	Uncharacterized protein OS=Oryza sativa subsp. japonica OX=39947 GN=OsJ_04196 PE=3 SV=1	85.9	87.6	87.2	111.9	115.7	111.8	0.76812	4.54267e-05
B8ABV5	Uncharacterized protein OS=Oryza sativa subsp. indica OX=39946 GN=OsI_02855 PE=4 SV=1	87.9	86.9	85.9	116.4	112	110.8	0.768573	0.000129515
P93402	Aspartate kinase-homoserine dehydrogenase OS=Oryza sativa OX=4530 PE=2 SV=1	109.6	118.7	112.7	81.8	95.4	81.8	1.3166	0.0065396
Q6L4C6	Uncharacterized protein OSJNBa0088M05.15 OS=Oryza sativa subsp. japonica OX=39947 GN=OSJNBa0088M05.15 PE=4 SV=1	115.7	113.5	112.1	88.6	89.3	80.8	1.31929	0.000704088
A2XBM1	Nascent polypeptide-associated complex subunit beta OS=Oryza sativa subsp. indica OX=39946 GN=OsI_09683 PE=3 SV=1	118	106.7	116.6	90.3	86.4	82	1.31929	0.00302663
B8BAF5	Ribosomal protein L37 OS=Oryza sativa subsp. indica OX=39946 GN=OsI_27679 PE=3 SV=1	112.3	112.5	117.5	86.9	86.6	84.1	1.3288	0.00012411
A2Y886	Plastocyanin, chloroplastic OS=Oryza sativa subsp. indica OX=39946 GN=PETE PE=2 SV=1	107.4	126.3	109.5	85.1	84.4	87.2	1.33697	0.00881431
A2YMN1	Chlorophyll a-b binding protein, chloroplastic OS=Oryza sativa subsp. indica OX=39946 GN=OsI_26482 PE=3 SV=1	113.8	116.8	112.9	84.7	85.8	85.9	1.3397	1.97282e-05
E9KIQ3	Cytochrome b559 subunit beta OS=Oryza sativa subsp. japonica OX=39947 GN=psbF PE=3 SV=1	112.9	109.5	121.3	85.9	85.1	85.3	1.34101	0.00115691
A2WS81	Chlorophyll a-b binding protein, chloroplastic OS=Oryza sativa subsp. indica OX=39946 GN=OsI_02717 PE=3 SV=1	115	119.2	110	82.8	85.7	87.3	1.34558	0.000577477
B8AW24	Ribosomal protein L15 OS=Oryza sativa subsp. indica OX=39946 GN=OsI_19264 PE=3 SV=1	118	111.7	114.7	84.5	85.3	85.8	1.34742	9.08103e-05
A2YBC0	Uncharacterized protein OS=Oryza sativa subsp. indica OX=39946 GN=OsI_22398 PE=3 SV=1	114	112.4	119.3	81	88.9	84.5	1.35888	0.000598874
Q7XIX0	Peroxidase OS=Oryza sativa subsp. japonica OX=39947 GN=prx114 PE=3 SV=1	119.8	101.1	124.9	78.5	89.5	86.1	1.36088	0.0182456
Q6ZJ18	Os08g0556900 protein OS=Oryza sativa subsp. japonica OX=39947 GN=Os08g0556900 PE=2 SV=1	116.4	114.6	115.4	80.3	82.3	91	1.36593	0.000743233
A2YYA0	Uncharacterized protein OS=Oryza sativa subsp. indica OX=39946 GN=OsI_30326 PE=4 SV=1	119.6	114.8	112.7	82.6	81.7	88.5	1.37302	0.000440837
Q6ER49	Peroxidase OS=Oryza sativa subsp. japonica OX=39947 GN=prx29 PE=2 SV=1	116.8	113.6	117.5	84	84.8	83.3	1.38001	1.51477e-05
A6N182	Ribulose bisphosphate carboxylase small chain (Fragment) OS=Oryza sativa subsp. indica OX=39946 PE=2 SV=1	116.4	115.9	117.1	76.1	88	86.5	1.39425	0.0009346
Q0E243	Os02g0273100 protein OS=Oryza sativa subsp. japonica OX=39947 GN=Os02g0273100 PE=2 SV=1	109.6	126.5	114.2	83.5	76.8	89.3	1.40345	0.00565302
Q2QN11	Eukaryotic aspartyl protease family protein, expressed OS=Oryza sativa subsp. japonica OX=39947 GN=LOC_Os12g39360 PE=3 SV=1	120.4	113.8	116.4	79.7	83.4	86.3	1.40577	0.000238757
A0A0P0YAG3	Os12g0507500 protein OS=Oryza sativa subsp. japonica OX=39947 GN=Os12g0507500 PE=4 SV=1	118.5	114.2	119.3	84.5	83.4	80.1	1.41935	7.34906e-05
Q8H4P7	Os07g0147500 protein OS=Oryza sativa subsp. japonica OX=39947 GN=OJ1470_H06.117 PE=2 SV=1	121.2	114	117.9	80.2	84.4	82.3	1.43013	0.000124655
A2WYD1	Uncharacterized protein OS=Oryza sativa subsp. indica OX=39946 GN=OsI_04935 PE=4 SV=1	119.7	113.8	122.3	79.8	80	84.3	1.4576	0.000215519
Q5U1N4	Peroxidase OS=Oryza sativa subsp. japonica OX=39947 GN=prx59 PE=3 SV=1	111	134.8	110.4	77.8	81.7	84.3	1.46103	0.0105044
Q0DMZ3	Os03g0785200 protein OS=Oryza sativa subsp. japonica OX=39947 GN=Os03g0785200 PE=4 SV=1	126.5	116.3	114.6	79	90.5	73	1.47381	0.00378214
Q6YY47	Os02g0588500 protein OS=Oryza sativa subsp. japonica OX=39947 GN=Os02g0588500 PE=4 SV=1	118.1	113.3	126.8	88.2	80.7	72.8	1.482	0.00284282
A3REN3	Catalase OS=Oryza sativa subsp. indica OX=39946 GN=CatA PE=2 SV=2	119.1	118.9	120.7	80	80.1	81.3	1.48592	6.3754e-07
B8ABA1	Cysteine synthase OS=Oryza sativa subsp. indica OX=39946 GN=OsI_04195 PE=3 SV=1	121	128.7	109.8	80.5	67	92.9	1.49542	0.0128486
A2YPX5	Peroxidase OS=Oryza sativa subsp. indica OX=39946 GN=OsI_27329 PE=3 SV=1	129.6	111.5	118.8	81.4	82.7	76	1.49896	0.00210512
Q03200	Light-regulated protein, chloroplastic OS=Oryza sativa subsp. japonica OX=39947 GN=LIR1 PE=1 SV=1	118.3	115	129.6	82.2	79	75.9	1.53058	0.000930954
A0A172XHQ5	PTS glucose transporter subunit IIABC OS=Bacillus velezensis OX=492670 GN=BBP18_06825 PE=4 SV=1	112.7	113.4	137.6	81.3	83.8	71.2	1.53915	0.00934871
Q7XXS4	Thiamine thiazole synthase, chloroplastic OS=Oryza sativa subsp. japonica OX=39947 GN=THI1 PE=2 SV=1	124.8	119.5	120.3	78.5	79.5	77.3	1.54951	1.67973e-05
Q7Y0E0	Expressed protein OS=Oryza sativa subsp. japonica OX=39947 GN=OSJNBa0079B15.20 PE=4 SV=1	123.8	112	129.5	71.6	85.8	77.4	1.55579	0.00274301
A2YA46	Glycosyltransferase OS=Oryza sativa subsp. indica OX=39946 GN=OsI_21959 PE=3 SV=1	115.1	134.8	121.2	84	84.5	60.4	1.62123	0.00858781
A2XSB0	Uncharacterized protein OS=Oryza sativa subsp. indica OX=39946 GN=OsI_15509 PE=4 SV=1	129.1	122.1	120.8	66.3	75.5	86.2	1.63158	0.00159439
Q7M1S8	Ubiquinol-cytochrome-c reductase (Fragment) OS=Oryza sativa OX=4530 PE=1 SV=1	123.7	120.8	131.6	73.6	76.7	73.7	1.67902	0.000115574
A0A0P0X049	Os06g0688200 protein OS=Oryza sativa subsp. japonica OX=39947 GN=Os06g0688200 PE=4 SV=1	127.3	124.1	126.1	74.8	70.5	77.2	1.69663	1.84785e-05
A2ZLU3	Uncharacterized protein OS=Oryza sativa subsp. indica OX=39946 GN=OsI_38787 PE=4 SV=1	129	122.7	128	71.8	73.7	74.7	1.72434	1.53432e-05
Q75T45	Os12g0555000 protein OS=Oryza sativa subsp. japonica OX=39947 GN=RSOsPR10 PE=2 SV=1	130.7	128.5	133.6	69.4	67.8	70	1.89575	2.78209e-06
Q259D2	NADPH-protochlorophyllide oxidoreductase OS=Oryza sativa OX=4530 GN=H0801D08.7 PE=3 SV=1	126.2	132.5	134.9	71.3	71.3	63.8	1.90698	6.52187e-05
Q0JR29	Os01g0123900 protein OS=Oryza sativa subsp. japonica OX=39947 GN=Os01g0123900 PE=2 SV=1	126.7	131.5	136	70.4	66.1	69.3	1.91545	2.99226e-05
B8AEP4	Uncharacterized protein OS=Oryza sativa subsp. indica OX=39946 GN=OsI_07862 PE=4 SV=1	132.2	125.2	137.6	66.1	60.6	78.4	1.92589	0.000575747
O04000	Pathogenesis-related protein class 1 OS=Oryza sativa OX=4530 GN=PR-1 PE=3 SV=1	127.8	134.4	138.1	73.8	66.2	59.8	2.0035	0.000187569
Q2QNS7	Os12g0555500 protein OS=Oryza sativa subsp. japonica OX=39947 GN=LOC_Os12g36880 PE=2 SV=1	140.9	125	137.8	70.5	60.4	65.5	2.0555	0.000260738
B7EYZ0	Os05g0456300 protein OS=Oryza sativa subsp. japonica OX=39947 GN=Os05g0456300 PE=2 SV=1	147.8	137.4	119.5	59.3	70.5	65.4	2.07326	0.00141058
B8BMG2	Uncharacterized protein OS=Oryza sativa subsp. indica OX=39946 GN=OsI_38689 PE=4 SV=1	143.2	139.6	143.3	57.2	58.1	58.5	2.45167	3.17749e-07
A2ZLJ0	Uncharacterized protein OS=Oryza sativa subsp. indica OX=39946 GN=OsI_38687 PE=4 SV=1	146.4	139.2	141.8	57.7	59.6	55.1	2.47912	4.29792e-06
A0A0P0XA86	Os07g0663700 protein (Fragment) OS=Oryza sativa subsp. japonica OX=39947 GN=Os07g0663700 PE=4 SV=1	149	147.5	146	52.7	53.3	51.5	2.80952	7.8091e-08
A2ZNC6	Uncharacterized protein OS=Oryza sativa subsp. japonica OX=39947 GN=OsJ_00053 PE=4 SV=1	152.1	149.3	155.3	44.8	49.6	48.9	3.18702	1.38176e-06
A2Z3I6	Uncharacterized protein OS=Oryza sativa subsp. indica OX=39946 GN=OsI_32190 PE=3 SV=1	152.7	158.3	149.5	47.7	44	47.7	3.30344	3.01077e-06
