# Supplementary material for: Combined proteomics, metabolomics and physiological analyses of rice growth and grain yield with heavy nitrogen application before and after drought
Source: BMC Plant Biol. 2020 Dec 10;20:556. doi: 10.1186/s12870-020-02772-y (PMC7731554; doi:10.1186/s12870-020-02772-y)
Supplement: Supplementary file 6 — Additional file 6: Dataset S2. Information on DMs identified of ‘Wufengyou 286’ under heavy nitrogen application before and after drought. [file 12870_2020_2772_MOESM6_ESM.xlsx]

## Sheet: NAD_NBD
Identification information of differential metabolites (DMs) between NAD (heavy nitrogen application after drought) and NBD (heavy nitrogen application before drought)
ID	m/z	Ion Mode	Metabolites	Score	VIP	P-value	FC(NBD/NAD)	Average(NBD)	Average(NAD)	NBD1	NBD2	NBD3	NBD4	NBD5	NBD6	NBD7	NBD8	NAD1	NAD2	NAD3	NAD4	NAD5	NAD6	NAD7	NAD8
1.11_611.1442m/z	611.144	Neg	Oxidized glutathione	52.9	2.60944	7.18746e-07	0.11535	82138.5	712082	55891.6	58791.7	86093.4	42788.4	69226.6	241925	52428.5	49963.5	1.03881e+06	402290	641758	484174	782406	809096	780274	757848
3.47_223.0605m/z	223.06	Neg	Elenolide	43	1.78203	0.00010507	0.131325	49792	379150	16448.6	15203.1	30981.3	20956.4	176419	67770	22141.5	48415.9	598106	270079	353089	191081	405211	280354	655707	279572
1.10_307.0814m/z	307.081	Pos	Dihydropteridine	39	2.86396	1.48862e-06	0.163317	149892	917793	120264	116477	149287	95357.5	143755	327932	128726	117334	1.34076e+06	504951	821940	620107	1.01365e+06	1.00686e+06	1.04197e+06	992109
3.46_175.0396m/z	175.04	Pos	Scopoletin	46.1	1.08911	4.13318e-05	0.210448	31977.6	151950	21732.8	16718.4	23273.9	19859.3	70257.2	37713.7	28867.1	37398.6	235253	112354	146566	92092.3	157334	110700	234795	126508
7.99_731.4393m/z	731.439	Pos	28-Glucosyl-19(29)-dehydroursolic acid 3-arabinoside	36.7	5.75217	3.09233e-06	0.229628	920147	4.00712e+06	881031	904651	970482	763424	1.57492e+06	944471	488163	834030	3.73887e+06	4.97222e+06	3.44122e+06	1.61255e+06	4.57303e+06	5.21402e+06	4.26017e+06	4.24491e+06
11.72_823.5614m/z	823.561	Neg	MGDG(18:2(9Z,12Z)/18:2(9Z,12Z))	36.7	2.21687	3.53904e-06	0.247502	149758	605079	177701	206772	153779	169373	145803	171378	53613.9	119645	383317	852895	572906	482506	637251	849156	551748	510849
8.03_673.4424m/z	673.442	Pos	PG(12:0/18:2(9Z,12Z))	43	2.04721	1.24324e-06	0.25326	131127	517756	120063	132542	169241	126633	184701	130193	77132.8	108508	537621	633465	470662	240901	564849	567077	661769	465702
13.79_793.5158m/z	793.516	Neg	1,2-Di-O-palmitoyl-3-O-(6-sulfoquinovopyranosyl)glycerol	39.9	11.9707	0.0390931	0.253718	8.22805e+06	3.24299e+07	1.06402e+07	1.15157e+07	88113.1	252566	1.43648e+07	1.52727e+07	1.34693e+07	221001	4.86457e+07	6.68716e+07	5.93157e+07	6.24298e+07	5.54415e+06	8.82612e+06	7.6149e+06	191431
8.98_824.5624m/z	824.562	Pos	PE(22:4(7Z,10Z,13Z,16Z)/22:5(4Z,7Z,10Z,13Z,16Z))	38	3.59649	0.000784571	0.256568	490201	1.91061e+06	418899	511775	974702	171038	609438	605003	330626	300126	533268	2.26201e+06	1.55754e+06	1.87736e+06	2.26368e+06	3.41285e+06	929663	2.44852e+06
3.23_317.0669m/z	317.067	Pos	Xanthotoxol arabinoside	42.7	1.84264	0.00407042	0.270825	160846	593911	100133	94290.9	120957	115679	338101	154826	163170	199610	1.22151e+06	299587	594423	262168	593398	324414	1.00117e+06	454608
3.23_479.1225m/z	479.123	Pos	Marcanine A	41.2	1.16335	0.000535846	0.290435	61383.8	211351	78771.7	52315.6	45342.2	57340.7	90718.9	54263.7	45243.7	67074.2	347321	100425	198704	148366	223999	134342	351747	185908
6.86_831.4996m/z	831.5	Neg	PI(14:0/20:3(8Z,11Z,14Z))	51.5	7.85425	0.00582746	0.297152	3.25503e+06	1.09541e+07	1.52039e+06	3.63457e+06	3.62755e+06	767991	1.74089e+06	4.64537e+06	4.97563e+06	5.12781e+06	4.11037e+06	1.12051e+07	6.24943e+06	3.4328e+06	1.56587e+07	1.8739e+07	1.98619e+07	8.37522e+06
10.32_760.5235n	783.505	Pos	PG(15:0/20:2(11Z,14Z))	38.9	7.33019	1.1357e-07	0.313643	2.18027e+06	6.95145e+06	2.89135e+06	2.479e+06	2.51697e+06	1.53434e+06	2.20636e+06	2.46311e+06	1.11884e+06	2.23219e+06	5.36874e+06	9.26113e+06	7.1051e+06	6.68543e+06	6.7978e+06	8.04398e+06	6.65631e+06	5.69311e+06
3.45_409.0771m/z	409.077	Neg	Xanthotoxol glucoside	41.1	1.19894	9.84232e-06	0.321295	65061	202496	79702	48900.5	74226.3	71749.8	54870.6	60154.9	70439.3	60444.7	194902	171201	166216	132545	238777	214024	319110	183196
5.68_457.1822m/z	457.182	Pos	Melledonol	35.3	1.86926	1.60858e-07	0.326492	153614	470501	98961.2	67218.1	122254	85205.9	188876	228330	135280	302791	501360	443612	441049	378176	499952	510655	518902	470299
3.38_479.1211m/z	479.121	Pos	1-Nitro-5-hydroxy-6-glutathionyl-5,6-dihydronaphthalene	45.7	1.35431	0.000765098	0.327663	103148	314798	53426.5	43114.5	67476.8	54310.5	222695	103539	143210	137409	545481	226019	319987	188462	309608	196907	449645	282273
8.03_726.4861m/z	726.486	Pos	PC(14:1(9Z)/P-16:0)	39.9	2.45607	8.52569e-06	0.330233	281888	853604	268392	259261	292620	256045	455908	311496	146758	264627	771825	1.10224e+06	765366	422034	941842	1.12507e+06	851602	848856
10.84_785.5257m/z	785.526	Pos	3-hydroxytridecanoyl carnitine	39.7	2.92667	1.00646e-06	0.331764	392520	1.18313e+06	516844	552051	567103	266343	341232	389065	247752	259770	1.04244e+06	1.58523e+06	1.14326e+06	802115	1.223e+06	1.05626e+06	1.22261e+06	1.39013e+06
3.38_477.1041m/z	477.104	Neg	4'-Methyl-(-)-epigallocatechin 7-glucuronide	46.1	1.82852	0.000685967	0.354402	210614	594280	128652	99048.4	160068	110285	481610	194581	274235	236435	994699	405710	605886	417248	582675	380537	823955	543533
11.69_778.5625n	801.552	Pos	MGDG(18:2(9Z,12Z)/18:2(9Z,12Z))	41	7.28896	2.99864e-06	0.368793	2.87601e+06	7.79845e+06	2.75208e+06	3.62737e+06	3.48097e+06	3.68412e+06	2.43197e+06	2.90202e+06	1.82801e+06	2.30153e+06	6.68703e+06	1.03749e+07	7.62055e+06	5.79967e+06	7.97635e+06	9.68098e+06	8.65467e+06	5.59342e+06
0.65_484.1220m/z	484.122	Pos	Lucuminamide	38.5	1.01353	5.13785e-08	0.379438	56452.1	148778	51782	42407.9	51867.7	47745.8	51894.5	94116.8	55028	56773.9	167738	109164	138419	138356	159137	160655	159307	157450
8.07_743.4418m/z	743.442	Pos	PA(P-16:0/22:6(4Z,7Z,10Z,13Z,16Z,19Z))	40.3	3.0473	0.00475014	0.38097	712878	1.87122e+06	412202	594211	590693	550765	677870	1.53603e+06	353113	988141	1.17124e+06	1.57358e+06	2.12582e+06	3.63265e+06	1.61661e+06	2.64752e+06	1.27484e+06	927490
12.01_430.3244n	431.332	Pos	Sintaxanthin	37.5	2.07847	0.00021191	0.385104	287436	746385	513223	273862	229323	147448	494945	144308	340614	155767	929865	695418	670328	385701	822443	700160	654360	1.11281e+06
0.62_191.0564m/z	191.056	Neg	L-Galacto-2-heptulose	58.4	2.19275	7.53871e-06	0.385169	286779	744554	248344	269182	264698	194627	279577	466335	196110	375360	654690	490861	678854	891011	810254	986970	607121	836671
3.48_206.0944n	189.091	Pos	(2RS,5RS)-(E)-2-(2-Phenylethenyl)-1,3-dioxan-5-ol	50.9	3.61414	1.12087e-09	0.391895	738231	1.88374e+06	660473	623577	659825	785561	962581	704412	725857	783561	2.02766e+06	1.78283e+06	1.78045e+06	1.53087e+06	1.98704e+06	1.81654e+06	2.20364e+06	1.94093e+06
8.98_829.4228m/z	829.423	Pos	PI(14:1(9Z)/17:2(9Z,12Z))	45.3	1.81797	0.000111519	0.394972	221170	559963	187889	218554	292697	136005	293762	222016	236099	182335	262758	795189	539871	561667	580054	747226	395322	597614
10.20_795.4879m/z	795.488	Pos	Hebevinoside XII	38.1	1.47249	4.61338e-06	0.398082	132850	333725	194308	137737	177409	62862.6	155804	138239	74605.4	121836	247902	401522	344717	384728	322733	408006	317796	242399
3.35_126.0918m/z	126.092	Pos	L-2-Amino-3-methylenehexanoic acid	50.8	1.25876	0.00021726	0.425464	125928	295978	132144	132096	200022	80996.3	115772	102246	161936	82210.8	412398	222817	260315	145732	331641	289471	305925	399525
11.69_801.4680m/z	801.468	Pos	PG(15:1(9Z)/22:6(4Z,7Z,10Z,13Z,16Z,19Z))	37.2	2.73238	4.82167e-06	0.42581	517919	1.21631e+06	528815	669248	528326	547845	412302	516216	453815	486783	1.08623e+06	1.62078e+06	1.19394e+06	874812	1.23869e+06	1.52254e+06	1.28559e+06	907928
8.03_753.4442m/z	753.444	Neg	PPA(16:0/18:1(9Z))	38.6	5.13346	5.2324e-05	0.427341	1.9412e+06	4.5425e+06	1.98029e+06	1.8576e+06	2.12212e+06	1.64273e+06	3.32553e+06	2.18019e+06	908106	1.51301e+06	4.05887e+06	6.01205e+06	4.21528e+06	2.57493e+06	4.86971e+06	5.8346e+06	4.42531e+06	4.34921e+06
3.48_492.1997n	491.192	Neg	Isolariciresinol 9'-O-alpha-L-arabinofuranoside	40.5	6.52754	1.97833e-09	0.430374	2.82758e+06	6.57005e+06	2.53439e+06	2.46879e+06	2.27156e+06	2.97177e+06	3.88854e+06	2.92908e+06	2.6027e+06	2.95378e+06	7.0411e+06	6.10124e+06	6.32555e+06	5.83431e+06	6.81455e+06	6.40126e+06	7.72838e+06	6.31402e+06
10.71_799.4891m/z	799.489	Pos	PG(18:3(6Z,9Z,12Z)/22:6(4Z,7Z,10Z,13Z,16Z,19Z))	32.8	1.36606	0.00033045	0.430713	148760	345381	336600	231120	180238	85331.3	111536	103557	73949.6	67749.8	306701	474208	380357	360161	310406	228846	361888	340484
8.00_731.3628m/z	731.363	Pos	(3S,4S)-3-hydroxytetradecane-1,3,4-tricarboxylic acid	33.6	1.58701	1.89948e-06	0.433253	177831	410456	199260	171371	184115	150699	202687	209166	136886	168466	384676	507471	379185	245408	441726	487606	411838	425736
13.81_719.4883m/z	719.488	Neg	PG(16:0/16:1(9Z))	52.6	3.15852	0.0156443	0.436061	1.08269e+06	2.48288e+06	1.95266e+06	1.85542e+06	75418.2	64712.3	1.55556e+06	1.59842e+06	1.45586e+06	103426	4.24586e+06	2.61692e+06	2.9566e+06	2.00702e+06	2.00916e+06	2.98605e+06	2.86585e+06	175570
3.46_224.0691n	207.066	Pos	5-(3',4',5'-Trihydroxyphenyl)-gamma-valerolactone	40.1	4.16124	4.55132e-06	0.440872	1.30619e+06	2.96274e+06	1.248e+06	1.05063e+06	1.06126e+06	1.13955e+06	1.82627e+06	1.56946e+06	1.17405e+06	1.38032e+06	3.9291e+06	2.54206e+06	2.91593e+06	2.27662e+06	3.00956e+06	2.62529e+06	3.76275e+06	2.64065e+06
2.15_170.0222n	171.03	Pos	Gallic acid	39	1.41472	0.000751049	0.445636	181154	406506	163167	139284	165379	194377	160629	240834	158382	227176	443263	269477	473629	708146	339383	401764	363343	253043
13.46_731.4845m/z	731.485	Pos	PG(12:0/19:0)	36.7	1.34929	2.16403e-06	0.449395	139528	310479	152235	128243	74840.7	107734	130634	156111	189262	177165	260787	302071	271383	251292	349575	319128	402700	326898
11.16_821.5448m/z	821.545	Neg	MGDG(18:2(9Z,12Z)/18:3(9Z,12Z,15Z))	38.2	3.36895	2.43497e-05	0.451272	893887	1.98082e+06	911784	1.19148e+06	773106	897464	826223	1.09531e+06	597831	857893	1.28433e+06	2.00375e+06	1.67343e+06	1.73222e+06	2.2882e+06	2.79202e+06	2.25962e+06	1.81297e+06
11.15_801.5464m/z	801.546	Pos	PA(22:2(13Z,16Z)/22:6(4Z,7Z,10Z,13Z,16Z,19Z))	41.7	3.44158	2.00792e-06	0.451352	900345	1.99478e+06	951901	1.27339e+06	898453	768169	879058	959177	650797	821821	1.6683e+06	2.42965e+06	1.83273e+06	1.40023e+06	2.15682e+06	2.09677e+06	2.41285e+06	1.96085e+06
10.84_785.4607m/z	785.461	Pos	PI(12:0/20:4(5Z,8Z,11Z,14Z))	30.3	1.78888	4.24845e-06	0.455813	251392	551525	355630	317669	319637	189100	249418	206480	221494	151709	457610	580556	483462	412220	619587	552110	639879	666773
3.74_759.2231m/z	759.223	Pos	Malvidin 3-(6-malonylglucoside) 5-glucoside	41.9	1.16021	8.22618e-05	0.456038	114300	250636	161868	183196	120238	115189	57433.2	42628.7	95682.7	138161	250027	321420	242225	155228	259047	210526	268585	298031
10.66_798.4028m/z	798.403	Pos	Meclizine	33.3	2.21983	6.0555e-05	0.459745	423321	920773	721068	618769	429549	371924	375559	191544	359151	319003	994823	1.24833e+06	1.0497e+06	905944	791849	644184	812378	918983
2.18_331.0664m/z	331.066	Neg	6-Galloylglucose	57.5	3.86305	0.0234984	0.461795	1.96088e+06	4.24621e+06	1.17768e+06	1.39773e+06	1.3287e+06	2.30516e+06	1.60641e+06	3.41967e+06	1.57181e+06	2.87991e+06	4.17934e+06	3.07611e+06	5.60834e+06	9.56958e+06	2.88409e+06	3.43454e+06	3.36247e+06	1.85524e+06
11.15_799.4501m/z	799.45	Pos	PGP(16:1(9Z)/16:1(9Z))	37.3	4.59032	3.05083e-06	0.462173	1.6741e+06	3.62223e+06	2.07167e+06	2.26755e+06	1.31659e+06	1.57381e+06	1.51919e+06	1.86778e+06	1.20194e+06	1.57424e+06	2.95048e+06	4.21929e+06	3.25368e+06	2.59128e+06	3.99077e+06	3.99012e+06	4.39413e+06	3.58807e+06
3.50_521.2027m/z	521.203	Neg	Isolariciresinol 9-O-beta-D-glucoside	43.4	2.65645	6.08708e-05	0.462754	623451	1.34726e+06	549722	426187	523352	607627	859567	593475	651961	775720	1.86913e+06	1.09477e+06	1.36256e+06	1.12377e+06	1.33197e+06	1.06461e+06	1.84792e+06	1.08337e+06
7.24_998.5133m/z	998.513	Neg	CDP-DG(16:0/16:0)	53.1	1.90466	0.000720159	0.463897	341063	735212	502501	409513	179120	410363	570649	211773	149048	295533	823461	996856	718081	333925	752344	925588	580485	750959
8.04_743.4197m/z	743.42	Neg	Cyclopassifloside X	36.9	1.635	0.00013173	0.466911	238464	510728	212217	207209	289994	256798	402905	253122	109385	176085	457693	650178	465213	287767	556242	662895	480878	524953
8.00_383.1899m/z	383.19	Pos	Propericiazine	33.6	1.36385	2.11058e-05	0.468017	159078	339897	183234	186527	137225	133084	203163	143021	136217	150151	323670	435700	311073	173849	368722	378657	353885	373623
3.51_621.1468m/z	621.147	Neg	Maysin	44.3	2.21097	1.94459e-06	0.470188	402997	857098	460948	347180	376560	310254	426123	354354	447396	501160	893013	726812	737777	593507	976419	999149	994256	935853
7.02_749.4576m/z	749.458	Pos	PI(13:0/16:1(9Z))	44.6	1.85606	1.83266e-06	0.471216	281961	598368	312599	292760	268322	293062	379516	257612	214564	237251	522092	750522	576899	458082	619837	726445	621752	511315
10.70_797.3201m/z	797.32	Pos	Tricrocin	38.1	1.45674	1.31684e-05	0.473335	179691	379628	317136	240727	237918	168782	131994	97892.3	113815	129266	313089	443717	374502	366701	384754	413042	357145	384076
3.64_597.1648m/z	597.165	Pos	Ustiloxin C	39.2	1.58989	3.65333e-06	0.479198	219981	459060	290191	293023	202146	189447	149970	110347	229212	295511	509091	508279	454838	347143	463283	395921	477276	516652
0.65_128.9774m/z	128.977	Pos	1-Mercapto-2-propanone	37.9	2.61764	0.00726813	0.489383	890773	1.8202e+06	1.30991e+06	1.09591e+06	998166	788229	370493	478122	1.76465e+06	320708	3.36798e+06	1.61671e+06	2.13171e+06	1.41043e+06	1.50869e+06	1.48045e+06	1.68558e+06	1.36003e+06
10.70_813.4606m/z	813.461	Pos	(3b,16a,20R)-3,16,20,22,25-Pentahydroxy-5-cucurbiten-11-one 3-[glucosyl-(1->6)-glucoside]	32.4	1.07206	6.53893e-06	0.489624	104004	212416	125983	129507	146541	86745.1	93619.6	106078	53835.1	89723.6	167531	210058	200747	224651	224086	226108	175051	271098
10.19_383.3676m/z	383.368	Pos	Campesterol	37.4	3.06839	1.45107e-06	0.498885	863721	1.7313e+06	1.0583e+06	1.01486e+06	1.05005e+06	828844	826124	721682	774838	635065	1.63257e+06	1.75382e+06	1.57284e+06	1.33214e+06	1.88976e+06	2.03976e+06	1.53377e+06	2.09575e+06
0.62_431.1047m/z	431.105	Neg	Bisnorbiotin	39.4	4.5321	0.000155112	0.499262	2.12569e+06	4.25766e+06	1.87814e+06	3.2738e+06	2.22344e+06	1.34128e+06	2.71447e+06	2.41163e+06	1.82936e+06	1.33337e+06	3.70193e+06	4.21639e+06	3.48589e+06	2.53935e+06	5.02943e+06	4.62732e+06	5.41479e+06	5.04617e+06
3.02_318.1559m/z	318.156	Pos	4-Methoxybenzyl glucoside	40.6	1.02274	0.00176885	0.503328	128582	255464	143217	142072	112578	104456	137094	90364.8	203013	95862.9	326422	172595	214169	143489	296760	230326	252941	407012
3.53_725.3043m/z	725.304	Neg	Methyl nomilinate 17-glucoside	39.5	1.18208	0.000761056	0.505951	161871	319935	185933	152355	228904	105893	141407	170329	162961	147188	539007	298573	366042	260545	273828	322482	225187	273814
11.70_617.5096m/z	617.51	Pos	DG(16:0/18:1(11Z)/0:0)	45.8	1.20234	4.28267e-05	0.512443	148498	289785	152406	163247	99594.4	175072	144090	199046	109141	145390	236860	315396	257228	219427	322342	407983	262361	296682
12.02_444.3623n	445.37	Pos	(3beta,5alpha,6beta,22E,24R)-23-Methylergosta-7,22-diene-3,5,6-triol	50.3	1.71426	2.83973e-05	0.514024	311256	605528	331458	237747	363241	206045	394667	281626	407982	267283	649640	499695	523746	421904	687311	638367	646233	777331
2.97_967.3704m/z	967.37	Neg	OP-1118	30.4	1.91424	9.32417e-06	0.517324	391781	757324	345826	322350	304735	362006	480242	424951	472225	421915	1.00811e+06	783637	827670	691268	686977	524992	752208	783732
11.06_773.4261m/z	773.426	Pos	Mubenin B	37.2	1.13708	0.000267336	0.518032	142451	274985	207529	194439	169112	146479	150633	86925.5	71160.4	113331	267344	378640	280518	195570	269452	320152	290522	197683
13.79_835.5117m/z	835.512	Pos	PI(O-18:0/14:0)	37.1	1.18717	0.00308902	0.519255	182993	352415	126893	135163	0	253062	246752	255795	112300	333981	285897	287943	292082	302405	412748	497974	319641	420631
5.75_451.2832m/z	451.283	Neg	1-nonadecanoyl-glycero-3-phosphate	36.8	1.80197	0.00268695	0.523599	442736	845562	452311	374697	322223	332411	400693	513041	706107	440402	1.09921e+06	1.1183e+06	811333	216487	879791	856260	753954	1.02916e+06
8.26_589.2473m/z	589.247	Pos	Chlorophyll c	36.2	2.16207	0.000815346	0.524241	594172	1.13339e+06	517368	708079	648150	426453	472568	703660	777397	499702	1.0646e+06	1.81536e+06	1.23592e+06	827805	1.03087e+06	740054	1.32051e+06	1.03204e+06
6.96_275.2011m/z	275.201	Pos	(2'E,4'Z,7'Z,8E)-Colnelenic acid	50.3	1.15356	0.0346834	0.527251	233231	442353	111903	126272	321123	138101	168246	561972	135530	302702	328524	388157	492810	761749	391896	474253	612663	88773.1
11.23_799.4789m/z	799.479	Pos	PI(13:0/20:4(5Z,8Z,11Z,14Z))	38.7	1.34216	5.01092e-06	0.527958	185584	351512	225853	214169	249722	181864	163471	161815	85593.7	202182	308199	377909	335679	320929	367346	433540	311736	356760
7.12_441.2307m/z	441.231	Pos	3-Sulfodeoxycholic acid	41.1	1.35214	0.0326447	0.528975	317561	600333	301215	344484	192785	253287	292282	498931	204576	452929	381594	484602	715985	1.28176e+06	484681	759457	400481	294105
10.50_355.3217m/z	355.322	Neg	6Z-Heneicosen-11-ol	46.2	1.20576	0.00827578	0.530519	212942	401385	226879	296558	184352	85620.3	201554	292783	272690	143101	394428	283970	288687	187661	514083	572963	631781	337506
0.62_335.0653m/z	335.065	Pos	DHAP(8:0)	38.5	1.2859	4.30647e-06	0.550599	186736	339151	260726	170089	190204	208973	132104	186915	116322	228558	289791	363641	335042	351693	343261	331453	401116	297214
9.08_816.5318m/z	816.532	Pos	PE(22:4(7Z,10Z,13Z,16Z)/P-18:1(11Z))	37.1	1.34712	0.0357684	0.552063	362724	657033	184572	390247	405718	374376	257318	571388	267734	450438	556780	790689	886356	1.3116e+06	427711	642482	368702	271951
8.47_529.3900m/z	529.39	Pos	Tsugaric acid B	43.8	2.67415	0.0262387	0.554275	1.34342e+06	2.42374e+06	964128	1.07726e+06	1.22914e+06	1.14318e+06	1.38062e+06	2.38569e+06	971706	1.59561e+06	1.30947e+06	2.09539e+06	2.72853e+06	4.78073e+06	2.11895e+06	3.17031e+06	1.55375e+06	1.63279e+06
10.78_923.5772m/z	923.577	Pos	(3beta,5alpha,9alpha,22E,24R)-5,9-Epidioxy-3-hydroxyergosta-7,22-dien-6-one	38.1	4.17755	0.0029224	0.5574	2.71166e+06	4.86483e+06	3.83615e+06	3.81799e+06	3.29699e+06	2.09832e+06	2.12642e+06	2.18674e+06	2.88506e+06	1.44559e+06	5.53229e+06	6.08369e+06	4.71766e+06	2.537e+06	5.012e+06	3.36707e+06	4.58872e+06	7.08021e+06
7.92_763.4710m/z	763.471	Pos	PA(18:0/20:4(5Z,8Z,11Z,14Z))	37.6	2.10825	0.000213104	0.558117	582452	1.0436e+06	440022	399277	705614	646361	921447	625578	319391	601930	1.0435e+06	1.24359e+06	1.01849e+06	768364	1.06872e+06	1.31709e+06	1.03104e+06	858021
5.70_678.3859n	661.383	Pos	Gingerglycolipid B	42.9	3.81519	0.000193035	0.559373	1.92508e+06	3.4415e+06	1.63707e+06	2.15841e+06	2.52738e+06	1.22111e+06	1.87202e+06	1.91788e+06	1.68012e+06	2.38668e+06	2.98139e+06	3.37888e+06	2.86212e+06	2.2261e+06	4.02087e+06	3.62442e+06	4.58229e+06	3.85591e+06
11.77_961.6149m/z	961.615	Neg	Glycerol 2-(9Z,12Z-octadecadienoate) 1-hexadecanoate 3-O-[alpha-D-galactopyranosyl-(1->6)-beta-D-galactopyranoside]	46	3.70072	6.52238e-05	0.559926	1.74464e+06	3.11585e+06	2.40278e+06	1.68239e+06	1.91101e+06	1.31393e+06	2.48327e+06	1.5154e+06	1.26107e+06	1.3873e+06	3.15365e+06	3.43183e+06	3.03935e+06	2.53258e+06	3.19234e+06	3.31841e+06	2.33856e+06	3.92006e+06
11.42_787.5502m/z	787.55	Pos	PG(15:1(9Z)/22:2(13Z,16Z))	43.7	1.26542	1.03989e-06	0.562342	190336	338471	174066	232616	260746	160110	176060	236537	143602	138952	311463	350163	324530	311966	352411	336021	348614	372599
12.82_736.5506m/z	736.551	Pos	PS(O-18:0/15:0)	44.2	4.52697	5.51954e-07	0.563262	2.42085e+06	4.29792e+06	2.47469e+06	2.43847e+06	2.31257e+06	2.28704e+06	2.22117e+06	2.36235e+06	2.58688e+06	2.68367e+06	3.60862e+06	3.76406e+06	3.7591e+06	3.90463e+06	4.83673e+06	4.74298e+06	4.67143e+06	5.09576e+06
2.52_154.0271n	155.034	Pos	Patulin	54.1	2.76139	0.0142038	0.564494	1.39535e+06	2.47186e+06	1.1559e+06	1.4569e+06	1.09833e+06	1.43709e+06	1.09303e+06	2.06802e+06	1.00732e+06	1.84623e+06	2.82092e+06	1.63577e+06	3.00008e+06	4.54355e+06	1.94365e+06	2.53415e+06	1.96693e+06	1.32986e+06
3.79_629.1340m/z	629.134	Pos	CMP-N-glycoloyl-beta-neuraminate(2-)	41.6	1.80668	0.000435817	0.565851	455280	804593	431298	489587	561291	719103	346770	323294	287676	483220	674342	1.10529e+06	790131	590764	819056	779174	961119	716874
13.27_731.5023m/z	731.502	Pos	DG(20:2(11Z,14Z)/22:6(4Z,7Z,10Z,13Z,16Z,19Z)/0:0)	36.6	1.16102	1.0943e-06	0.566942	165537	291983	165968	152194	117866	150031	160467	164828	223490	189454	266252	274547	268414	264443	315552	288418	353699	304539
10.14_687.4676m/z	687.468	Pos	PE(13:0/18:4(6Z,9Z,12Z,15Z))	33.4	1.35591	0.00126884	0.567509	274816	484250	351591	296650	419684	163939	316133	259938	223864	166731	423935	617735	437735	271535	530765	480374	469622	642301
9.53_302.2486m/z	302.249	Pos	Anandamide (18:4, n-3)	41.4	1.2314	1.33989e-05	0.569762	193951	340406	271860	218062	161773	155106	154884	182197	195385	212337	337835	380587	322870	250186	357942	303389	360430	410007
9.44_606.2853m/z	606.285	Pos	Pentigetide	46.9	2.24882	0.000189432	0.571328	722601	1.26477e+06	675843	804196	460747	522694	757154	963261	737621	859297	1.66274e+06	1.2542e+06	1.32161e+06	1.0479e+06	1.20794e+06	925628	1.59208e+06	1.10611e+06
7.43_447.2514m/z	447.251	Neg	(4-Hydroxybenzoyl)choline	37.8	7.21529	0.000126136	0.572305	7.21713e+06	1.26106e+07	6.52554e+06	5.87299e+06	7.28462e+06	8.58227e+06	6.83231e+06	9.95367e+06	5.50958e+06	7.17606e+06	1.05604e+07	9.31334e+06	1.13703e+07	1.42372e+07	1.3851e+07	1.10966e+07	1.72194e+07	1.32369e+07
9.77_250.1797m/z	250.18	Pos	N,O-Didesmethylvenlafaxine	41.4	1.12503	1.67428e-05	0.57275	164444	287114	253347	140965	116086	91870.1	173858	178017	170651	190761	301099	295420	287859	267057	286369	246139	321609	291358
10.40_909.5707m/z	909.571	Pos	Verapamil	37.8	1.67149	0.000658662	0.573153	415608	725126	529325	588249	502922	215121	389930	362076	436418	300826	658125	710482	630582	523137	819671	763033	647895	1.04808e+06
2.97_415.0886m/z	415.089	Neg	5-Hydroxy-6-methoxycoumarin 7-glucoside	44	1.34348	7.92447e-06	0.574468	235754	410387	256856	175122	157145	160656	286978	227624	277813	343839	404571	401585	400914	396586	419859	425021	375349	459208
10.66_797.2793m/z	797.279	Pos	2-(Arabinosylamino)-3-(glucosylamino)propanenitrile	36.1	2.12521	7.51749e-05	0.57891	619249	1.06968e+06	1.03375e+06	766556	677255	474203	584428	387444	487973	542389	1.22279e+06	1.04107e+06	1.07089e+06	948825	1.06847e+06	984176	994337	1.22689e+06
7.19_915.4990m/z	915.499	Neg	PIP(16:0/18:1(11Z))	42.1	4.06836	0.00319708	0.580134	2.71732e+06	4.68395e+06	3.4387e+06	2.84036e+06	2.44744e+06	2.65834e+06	4.58385e+06	2.38395e+06	1.39923e+06	1.9867e+06	5.09761e+06	6.27229e+06	4.54276e+06	2.25839e+06	4.82515e+06	5.79115e+06	3.78289e+06	4.9014e+06
4.00_222.0550m/z	222.055	Neg	Koeniginequinone A	42	1.59048	0.0125724	0.580373	501481	864067	168328	135732	519662	1.15414e+06	437811	698322	377196	520662	771348	1.01216e+06	914759	960766	813376	614616	1.08268e+06	742836
8.98_808.5444n	791.541	Pos	PI(O-18:0/15:1(9Z))	44.6	1.59046	0.00493265	0.580678	436399	751534	326470	383218	490791	303601	490771	633619	376247	486477	477117	627585	717849	1.04884e+06	785220	1.1537e+06	480799	721165
8.90_293.2468m/z	293.247	Pos	3b,17b-Dihydroxyetiocholane	37.8	5.33588	0.00383591	0.581959	4.8753e+06	8.3774e+06	3.83091e+06	4.76973e+06	5.63582e+06	3.66525e+06	3.16913e+06	5.57738e+06	4.80558e+06	7.54863e+06	6.34993e+06	9.07001e+06	7.3732e+06	6.69968e+06	9.38161e+06	7.46884e+06	1.39276e+07	6.74834e+06
6.96_329.2097m/z	329.21	Pos	Megestrol	36.1	1.09156	0.0357798	0.587299	265592	452227	156093	161023	368118	165314	213417	551758	162273	346745	332440	406642	483061	710102	421394	510857	618050	135274
2.84_329.0874m/z	329.087	Neg	p-Cresol glucuronide	42.7	2.25434	2.36039e-07	0.588251	662292	1.12587e+06	648514	580510	633653	639349	636611	781966	647283	730448	1.30213e+06	961584	1.07125e+06	950041	1.18048e+06	1.13757e+06	1.25312e+06	1.15075e+06
9.96_501.3206m/z	501.321	Pos	Gemfibrozil	43	1.18268	5.53559e-05	0.588364	201938	343219	252111	174483	174666	89999.7	268321	190442	219165	246314	415999	273112	348513	356429	337925	352144	318854	342776
3.29_238.1209n	239.128	Pos	2,2,4,4,-Tetramethyl-6-(1-oxopropyl)-1,3,5-cyclohexanetrione	49.6	2.16386	1.74617e-05	0.588415	667341	1.13413e+06	650473	706133	682914	655028	664875	572335	810912	596056	1.27667e+06	1.03759e+06	1.04112e+06	809093	1.22715e+06	1.11377e+06	1.1019e+06	1.46577e+06
7.87_883.5384m/z	883.538	Neg	PI(16:0/22:5(4Z,7Z,10Z,13Z,16Z))	48	1.50712	0.014096	0.588535	451949	767921	345514	510896	350150	345631	526182	741946	366634	428636	415775	569942	756423	1.28355e+06	779420	1.07186e+06	534016	732385
11.36_925.6012m/z	925.601	Pos	PC(O-14:1(1E)/0:0)	36.2	1.44374	0.00566343	0.590078	396067	671211	452337	455610	553149	303080	287600	418255	507263	191241	1.01147e+06	595957	649084	339829	693338	600591	589801	889623
3.52_677.3069m/z	677.307	Pos	Argenteane	38.5	2.07432	0.0210135	0.5905	993468	1.68242e+06	726536	868733	964200	633467	1.03248e+06	683345	2.15994e+06	879036	2.24222e+06	1.12941e+06	1.47315e+06	1.04781e+06	1.89169e+06	1.58817e+06	1.38507e+06	2.70182e+06
1.71_159.0688n	160.076	Pos	Indoleacetaldehyde	46.7	4.41779	0.0192661	0.590529	4.29495e+06	7.27305e+06	2.02134e+06	2.99776e+06	3.55614e+06	1.87338e+06	7.15762e+06	6.93129e+06	5.82065e+06	4.00142e+06	7.50714e+06	2.53867e+06	6.79279e+06	1.03326e+07	7.75331e+06	8.99013e+06	5.55908e+06	8.71072e+06
8.33_771.5147m/z	771.515	Pos	LBPA(16:0/18:1(9Z))	40.1	1.73605	0.0126461	0.59065	591644	1.00168e+06	638741	690200	849519	381010	614105	625242	489912	444422	457502	975441	958345	1.44209e+06	1.04502e+06	1.40369e+06	476447	1.25492e+06
3.30_399.1657m/z	399.166	Neg	Corchoionoside B	40	2.39573	2.99187e-05	0.591306	834691	1.4116e+06	859918	944929	841703	852138	810250	684411	1.01492e+06	669256	1.54194e+06	1.30041e+06	1.27514e+06	983056	1.54807e+06	1.45561e+06	1.37723e+06	1.81138e+06
0.65_375.0198m/z	375.02	Neg	p-Cresol sulfate	37.7	1.7149	6.69479e-06	0.59593	423790	711141	396376	313817	394676	350021	433565	445438	482467	573962	790462	623351	681750	631436	740531	615452	773749	832393
3.54_617.2027m/z	617.203	Neg	N-Acetylneuraminic acid	32.5	1.01893	0.00165355	0.597127	176337	295309	163560	194835	236539	169826	182644	158668	178274	126351	326283	197166	251336	230561	339282	456669	266450	294726
10.88_759.5179m/z	759.518	Pos	PG(14:0/19:0)	36.6	1.29131	0.00208439	0.597472	288994	483694	327635	415561	361485	199973	279921	247921	249139	230314	338621	648364	423231	282707	544157	497241	535918	599312
0.58_133.0370n	132.03	Neg	L-Aspartic acid	39.3	1.29741	0.00732809	0.605019	352247	582208	307295	306122	178275	340729	189954	444730	685575	365297	442357	564329	590560	764995	573856	540604	771578	409387
9.89_355.1580m/z	355.158	Neg	Hydroxyzine	33.7	1.75715	1.18474e-07	0.605469	431576	712796	396804	384601	357615	414308	458283	401254	509953	529789	657328	692296	667759	653655	757832	760251	722906	790339
0.72_263.0186m/z	263.019	Pos	Uracil	38.7	1.84432	1.51497e-06	0.606284	492005	811509	486192	475539	489712	377091	575917	432995	498413	600181	827666	804647	764367	660789	858651	743214	894222	938516
10.07_965.5149m/z	965.515	Pos	PIP(16:0/22:5(4Z,7Z,10Z,13Z,16Z))	37.8	1.38026	0.000325411	0.606668	312738	515502	515356	359078	201811	245416	327211	176750	336908	339377	615695	483158	519312	459084	511692	477949	469233	587892
0.66_738.1612m/z	738.161	Pos	ADP-Ribosyl-L-arginine	42.7	1.21803	3.45529e-05	0.609246	226924	372467	260872	272437	236839	183525	220160	190177	214772	236608	336384	351388	320310	273158	424624	398919	425409	449543
3.66_643.1893m/z	643.189	Neg	10-Acetoxyoleuropein	42.2	1.1053	0.000528779	0.61443	209702	341294	212225	191573	309276	193349	187386	202755	153360	227688	401252	338425	381088	403588	301500	395744	305605	203152
11.30_445.3694m/z	445.369	Pos	6-Deoxohomodolichosterone	40.5	1.11446	0.000448144	0.617771	222705	360499	209557	184092	272399	162803	251742	215958	272424	212670	346183	309324	311240	278214	409757	400314	319161	509797
2.88_618.1666m/z	618.167	Pos	Temazepam	34	1.05518	2.76147e-08	0.618077	161245	260883	161167	173507	126542	159417	158201	189062	151467	170602	284845	262753	260813	234841	260952	241091	285096	256669
11.28_446.3746n	429.371	Pos	13'-Hydroxy-alpha-tocopherol	39	2.98967	0.000540765	0.619533	1.64137e+06	2.64937e+06	1.49215e+06	1.37539e+06	2.04048e+06	1.22764e+06	1.93538e+06	1.56033e+06	2.12507e+06	1.37454e+06	2.68469e+06	2.18714e+06	2.31959e+06	2.08693e+06	2.97916e+06	2.909e+06	2.3219e+06	3.70657e+06
0.69_396.0384m/z	396.038	Pos	Indomethacin	33.8	1.15867	6.70042e-05	0.620389	221883	357651	221249	266050	221986	174877	234388	215936	220228	220346	343374	317575	304722	253217	410579	386271	399249	446218
3.83_257.2264m/z	257.226	Pos	Androstenol	41.9	1.31254	0.00644494	0.621012	355381	572260	375512	491442	367253	481046	305634	330325	154093	337740	344702	903659	594240	534359	550281	498899	644302	507641
3.60_759.2194m/z	759.219	Pos	S-Lactoylglutathione	37.1	2.02287	1.0327e-05	0.622602	648099	1.04095e+06	809717	772576	566790	568514	571861	402308	693132	799894	1.11783e+06	1.08468e+06	1.02411e+06	869806	1.0578e+06	983238	1.11202e+06	1.07813e+06
12.99_736.5101m/z	736.51	Pos	N-[(4E,8Z)-1,3-dihydroxyoctadeca-4,8-dien-2-yl]hexadecanamide 1-glucoside	32.7	1.02907	0.00056939	0.624158	192956	309145	203070	198270	139732	219577	217454	160788	210374	194380	204242	271270	252401	281692	365890	358113	327926	411629
10.62_797.5168m/z	797.517	Pos	MGDG(18:3(9Z,12Z,15Z)/18:3(9Z,12Z,15Z))	42.2	20.1716	6.40886e-06	0.625174	6.42509e+07	1.02773e+08	9.01615e+07	7.83705e+07	6.43317e+07	5.35114e+07	6.30266e+07	4.92018e+07	5.96071e+07	5.57968e+07	1.11879e+08	1.09426e+08	1.04789e+08	9.30622e+07	1.00757e+08	9.45471e+07	9.68965e+07	1.10827e+08
4.03_285.1710m/z	285.171	Pos	6,7-Dihydro-4-(hydroxymethyl)-2-(p-hydroxyphenethyl)-7-methyl-5H-2-pyrindinium	44.4	1.40022	0.00117288	0.6257	370480	592105	452542	256422	426698	348302	352482	406370	386207	334814	490801	768480	525322	316686	658887	642799	650709	683153
9.18_423.2208m/z	423.221	Pos	Clomifene	34.9	1.30718	0.00974145	0.627189	378318	603196	360966	474611	296234	285435	372851	502920	310418	423107	349467	571995	620671	940552	585721	826495	433727	496942
10.19_585.3657m/z	585.366	Pos	LysoPC(22:6(4Z,7Z,10Z,13Z,16Z,19Z))	38.7	1.05367	5.85792e-05	0.630876	186136	295044	262305	230951	157895	149049	222490	157676	156659	152064	294776	317621	301644	292537	288443	348205	243113	274011
0.73_142.9979m/z	142.998	Neg	4-Hydroxy-2-oxoglutaric acid	38.2	1.29214	5.04871e-07	0.631942	269128	425874	250432	221501	252120	230092	297667	297971	307097	296142	464158	392647	414694	387276	437054	378644	459115	473403
3.11_355.1029m/z	355.103	Neg	(E)-1-O-Cinnamoyl-beta-D-glucose	39.2	1.09832	0.000871992	0.63257	228295	360901	296467	355085	198380	229887	163623	216097	179661	187160	335167	365971	319289	256728	402514	392250	356796	458495
0.66_275.9945m/z	275.994	Pos	S-Cysteinosuccinic acid	39.3	1.44496	3.9442e-05	0.635438	361880	569496	362631	410075	399430	296108	362251	343727	368528	352286	518552	545228	491873	411841	647119	605932	654057	681369
9.05_415.2230m/z	415.223	Pos	1-(9Z,12Z,15Z-octadecatrienoyl)-glycero-3-phosphate	41.2	1.54967	0.0280619	0.638388	637863	999177	607633	696590	427763	488175	661385	956161	438621	826572	715387	889867	1.12303e+06	1.76384e+06	875321	1.25493e+06	693659	677376
3.28_154.0263n	153.019	Neg	Gentisic acid	58.4	6.62477	3.77894e-06	0.638666	7.31954e+06	1.14607e+07	6.36389e+06	8.66577e+06	8.39831e+06	7.15358e+06	9.29174e+06	7.19752e+06	5.19445e+06	6.29108e+06	1.15112e+07	1.31653e+07	1.19212e+07	1.10871e+07	1.10002e+07	1.1352e+07	1.11585e+07	1.049e+07
6.85_810.4735m/z	810.474	Pos	PS(18:4(6Z,9Z,12Z,15Z)/22:6(4Z,7Z,10Z,13Z,16Z,19Z))	36.7	1.06759	0.0106085	0.640975	284145	443301	376575	389818	309036	259140	172680	201922	425834	138155	639831	431280	482571	376601	404031	333889	547486	330716
9.34_573.4179m/z	573.418	Pos	Saringosterol 3-glucoside	42	1.29254	0.045084	0.641561	496507	773905	456493	404801	723783	513496	604134	411147	396717	461485	648902	1.51507e+06	831344	330057	716466	728878	611575	808946
3.77_699.1933m/z	699.193	Pos	S-(Formylmethyl)glutathione	37.1	2.66542	9.84298e-05	0.641785	1.33578e+06	2.08136e+06	1.26067e+06	1.3617e+06	1.12122e+06	1.10717e+06	1.40681e+06	1.59894e+06	1.38093e+06	1.44884e+06	2.79948e+06	1.79951e+06	2.07495e+06	1.62585e+06	2.08777e+06	1.85535e+06	2.18139e+06	2.22658e+06
6.94_433.2357m/z	433.236	Neg	N-Desmethylaminopyrine	39.5	1.44859	0.00620949	0.642814	463977	721790	656629	415016	421539	676230	284357	547632	373819	336593	673239	564058	649990	712672	793590	865760	1.03028e+06	484726
1.03_174.0522n	155.034	Neg	2-Isopropyl-3-oxosuccinate	48.7	1.55698	0.0012364	0.643871	503810	782470	626541	435145	587444	552340	432177	405519	530944	460371	1.07288e+06	638737	733798	489775	831142	827820	736812	928796
4.13_340.1916n	321.174	Neg	Methantheline	38.6	1.01716	0.0492579	0.644708	329290	510758	114906	65097.1	497747	734358	279701	412990	211060	318458	499743	587711	541276	536374	480239	332298	658941	449479
8.07_936.7382m/z	936.738	Pos	PE(24:0/24:1(15Z))	34.2	1.10519	0.000626596	0.645704	242303	375254	335984	260253	144979	212539	232420	179062	287919	285268	354504	425921	343279	249413	407229	414467	398407	408813
3.10_515.1233m/z	515.123	Neg	Thalidomide	35.8	1.17057	0.000762813	0.647131	276355	427047	263671	369232	288403	374581	207857	268659	205361	233077	485801	402555	387781	274988	466312	462930	514271	421737
9.69_250.1802m/z	250.18	Pos	Pterosin O	42.5	1.00571	2.65298e-05	0.647476	181878	280903	225137	215114	135976	133441	172507	192660	183888	196296	268947	287032	262950	232870	298856	261615	335354	299598
0.68_277.0346m/z	277.035	Pos	5-(4-Acetoxy-1-butynyl)-2,2'-bithiophene	37.8	1.25473	2.03009e-05	0.647855	286274	441879	291396	285288	269665	220299	363303	250809	279156	330273	451531	428555	412089	356181	471669	398303	493400	523305
5.78_519.3321n	520.339	Pos	LysoPC(18:2(9Z,12Z))	38.3	6.0751	0.00781712	0.64837	8.59873e+06	1.32621e+07	1.03457e+07	1.06676e+07	8.80372e+06	1.30159e+07	7.85542e+06	9.41043e+06	3.05415e+06	5.63693e+06	1.19436e+07	1.44689e+07	1.33047e+07	1.35016e+07	1.32195e+07	1.1675e+07	1.91002e+07	8.88321e+06
5.70_263.2371m/z	263.237	Pos	6-[3]-ladderane-1-hexanol	54.4	2.08396	0.000707048	0.648647	879704	1.35621e+06	795240	1.01436e+06	1.15872e+06	591617	834481	854977	744459	1.04378e+06	1.20742e+06	1.32857e+06	1.16282e+06	952459	1.54961e+06	1.40866e+06	1.76998e+06	1.4702e+06
12.83_731.4965m/z	731.496	Pos	PA(O-18:0/20:5(5Z,8Z,11Z,14Z,17Z))	36.9	2.64646	1.01185e-07	0.650382	1.19325e+06	1.83469e+06	1.26002e+06	1.14712e+06	1.00257e+06	1.07495e+06	1.11263e+06	1.12693e+06	1.54389e+06	1.27787e+06	1.78458e+06	1.74195e+06	1.78812e+06	1.83783e+06	1.88125e+06	1.79217e+06	1.89754e+06	1.95404e+06
11.72_709.4849m/z	709.485	Pos	1-tetradecanoyl-2-hexadecanoyl-sn-glycero-3-phosphosulfocholine	36.6	1.05389	3.08674e-05	0.654065	210806	322302	230704	215711	117181	217780	194757	241062	245995	223260	345616	280089	303306	284214	341297	328518	320171	375201
11.15_776.4987n	794.5	Pos	1-(6-[3]-ladderane-hexanoyl)-2-(8-[3]-ladderane-octanyl)-sn-glycero-3-phospho-(1'-sn-glycerol)	37.4	1.62034	0.000543408	0.654304	520933	796164	637856	679290	490537	483146	486580	550041	388725	451289	580594	905651	748893	760433	843435	1.07032e+06	736820	723165
0.59_147.0529n	146.046	Neg	L-Glutamic acid	46	3.08363	0.000732827	0.65621	2.02079e+06	3.07949e+06	1.72719e+06	1.70824e+06	2.15015e+06	2.20883e+06	1.67977e+06	1.83367e+06	1.84684e+06	3.01163e+06	2.65171e+06	3.36157e+06	3.24938e+06	3.73488e+06	2.90959e+06	2.78828e+06	3.72393e+06	2.21657e+06
7.18_464.2158m/z	464.216	Pos	Ethyl 18-bromo-8E,17E19Z-tricosatrien-4,6-diynoate	31.5	1.00065	0.00639992	0.657127	240219	365559	311430	257501	229472	211626	352819	192285	181528	185087	378821	478046	347997	187126	383120	456384	302879	390096
5.75_478.2922m/z	478.292	Pos	LysoPE(0:0/18:2(9Z,12Z))	53.8	2.6802	0.0337521	0.658374	2.07577e+06	3.15287e+06	2.46934e+06	2.14593e+06	2.21637e+06	2.72033e+06	1.79064e+06	2.9427e+06	657790	1.66304e+06	2.61773e+06	2.72611e+06	2.96012e+06	3.53653e+06	3.34561e+06	2.69622e+06	5.49905e+06	1.84157e+06
0.62_381.0799m/z	381.08	Pos	Dihydrocaffeic acid 3-O-glucuronide	38.5	4.15008	9.0547e-05	0.659802	3.34647e+06	5.07193e+06	3.77227e+06	3.98695e+06	3.60536e+06	2.83928e+06	3.2814e+06	2.48434e+06	3.18296e+06	3.61922e+06	4.70748e+06	4.92347e+06	4.45783e+06	3.74253e+06	5.68604e+06	5.86736e+06	5.42648e+06	5.76426e+06
3.30_385.1295m/z	385.13	Pos	3-O-Methyluralenol	41.7	1.04767	6.83379e-05	0.662365	222783	336344	214288	171946	170945	284802	207712	224809	238480	269280	377884	317012	332077	301335	340611	278241	404570	339023
3.80_627.1180m/z	627.118	Neg	CMP-N-glycoloyl-beta-neuraminate(2-)	38.2	1.87682	0.0080404	0.662388	884752	1.3357e+06	859797	968303	1.17376e+06	1.35509e+06	701346	604049	527893	887783	1.04465e+06	1.91081e+06	1.31694e+06	995363	1.35446e+06	1.33632e+06	1.59749e+06	1.12956e+06
3.61_591.1365m/z	591.137	Neg	6''-O-Malonylwistin	43.2	1.62922	9.61159e-06	0.66253	501054	756274	544657	482126	438238	363708	548760	436867	541991	652088	672420	848320	742150	705711	770397	794514	710220	806458
4.14_376.2011m/z	376.201	Pos	Methysergide	39.4	2.02001	7.83303e-08	0.663151	714937	1.07809e+06	745957	719921	760546	730238	649346	595031	705436	813017	982724	1.17928e+06	1.04412e+06	970367	1.11206e+06	1.15738e+06	1.077e+06	1.10179e+06
12.13_709.4762m/z	709.476	Pos	PS(14:0/15:1(9Z))	37.5	1.33215	1.84449e-05	0.66384	345625	520645	354969	387628	244880	256802	345172	369327	443006	363217	540095	468435	500472	492885	540819	565198	582012	475246
10.02_959.5737m/z	959.574	Pos	1,2-Di-(9Z,12Z,15Z-octadecatrienoyl)-3-(Galactosyl-alpha-1-6-Galactosyl-beta-1)-glycerol	38.1	18.8636	8.62605e-07	0.666241	6.48579e+07	9.73489e+07	8.53555e+07	6.80564e+07	5.41613e+07	5.49316e+07	6.27224e+07	6.14276e+07	6.79338e+07	6.42744e+07	9.46961e+07	1.00189e+08	9.4061e+07	8.72981e+07	1.00637e+08	9.83683e+07	9.9999e+07	1.03543e+08
5.76_476.2785m/z	476.278	Neg	LysoPE(0:0/18:2(9Z,12Z))	39.6	2.27534	0.0260442	0.669903	1.53912e+06	2.29753e+06	1.54147e+06	1.30045e+06	1.82231e+06	1.98375e+06	1.54235e+06	2.44378e+06	467684	1.21119e+06	2.11614e+06	2.43585e+06	2.48664e+06	2.90792e+06	2.10843e+06	2.03079e+06	3.19142e+06	1.10307e+06
9.81_478.3765n	517.362	Pos	Carpaine	41	1.18216	0.0059529	0.669921	379422	566368	382129	236515	427018	232499	523227	448359	424832	360795	846928	477782	603782	486636	528954	511914	453245	621704
9.87_360.2749m/z	360.275	Pos	2,3-Dinor-TXB1	40.6	1.49606	0.000570711	0.672466	514587	765224	702816	436754	494094	316917	414621	562593	606809	582088	879511	755396	775835	692596	754613	596162	743715	923961
10.36_441.3019m/z	441.302	Pos	Pubesenolide	41.5	2.17478	0.00409405	0.672603	1.19977e+06	1.78377e+06	1.56167e+06	1.74929e+06	1.30626e+06	956318	1.48029e+06	864426	959380	720489	2.22778e+06	2.12484e+06	1.89335e+06	1.32743e+06	1.67418e+06	1.66998e+06	1.49876e+06	1.85381e+06
3.52_431.0985m/z	431.098	Neg	Neocarthamin	48.4	1.38123	0.000319974	0.672672	419454	623563	413982	411455	363346	341523	468619	368073	453630	535000	609121	469912	533396	521154	713731	703858	711277	726060
10.79_918.6308m/z	918.631	Pos	PE(22:4(7Z,10Z,13Z,16Z)/24:0)	37.7	1.11351	0.0113212	0.674275	355458	527171	457575	492944	455581	313052	264307	334388	352153	173666	646982	629238	527894	307462	526448	441045	451928	686369
10.44_935.4856m/z	935.486	Pos	Ampeloside Bf2	40.4	1.63703	0.00166488	0.676317	615572	910184	952028	781129	635387	492134	602000	475589	456737	529576	815346	897820	810256	717603	1.01011e+06	1.07964e+06	1.04865e+06	902044
8.19_643.2544m/z	643.254	Pos	(E,E)-4,4''-Bi(N-4-hydroxycinnamoylserotonin)	36.9	4.55972	2.98964e-07	0.678594	4.02761e+06	5.93522e+06	3.86893e+06	3.67433e+06	3.67302e+06	3.85099e+06	4.1552e+06	4.25982e+06	4.13216e+06	4.60642e+06	6.30963e+06	5.76507e+06	5.74868e+06	5.17134e+06	6.12176e+06	5.67841e+06	6.85319e+06	5.83368e+06
10.19_597.3939m/z	597.394	Neg	PA(12:0/18:2(9Z,12Z))	35.8	1.62359	0.000177765	0.682105	584522	856939	677496	703609	588733	597977	595165	517366	592100	403729	806384	859738	769927	643659	943950	1.00527e+06	838770	987809
3.77_383.1741m/z	383.174	Neg	Oxoamide	37.3	1.3893	0.0246902	0.68229	648900	951062	368737	184128	854893	1.10662e+06	671462	764591	623130	617642	975700	957762	912066	802735	990059	735314	1.36044e+06	874424
12.82_327.0803m/z	327.08	Pos	N-Acetylaspartylglutamic acid	39.2	1.09896	5.25119e-05	0.68262	258377	378508	284544	251033	239538	260074	248128	243531	256919	283247	311811	309614	330809	371001	426207	422618	396619	459384
5.94_499.2679m/z	499.268	Neg	2-({2-[Dimethyl(2-phosphanylethyl)ammonio]ethyl}dimethylammonio)ethyl phosphinite	37.7	1.08464	0.00525162	0.686962	315263	458924	356216	377828	281118	356515	247292	481181	144323	277635	358522	504723	473014	555796	444834	456992	516354	361157
0.62_543.1373m/z	543.137	Pos	Deoxyinosine	43.5	1.25005	0.00041847	0.689765	372706	540338	384509	467775	433697	278234	386628	274525	377435	378847	472320	535311	476002	420375	604674	611579	561927	640517
0.66_189.0402m/z	189.04	Pos	2-Methylcitric acid	38.6	2.20585	1.09108e-06	0.694066	1.03571e+06	1.49223e+06	1.06062e+06	953078	944981	839715	1.23769e+06	1.10266e+06	996860	1.15005e+06	1.55124e+06	1.46657e+06	1.50762e+06	1.50506e+06	1.47684e+06	1.28562e+06	1.59604e+06	1.54885e+06
10.34_460.3548n	483.352	Pos	(3beta,5alpha,6beta,9alpha,22E,24R)-23-Methylergosta-7,22-diene-3,5,6,9-tetrol	39.6	1.10478	0.0202122	0.694163	412812	594690	448632	481089	655475	240091	396158	476327	313606	291120	768762	703712	626934	408327	562447	487646	432634	767061
6.69_337.2744m/z	337.274	Pos	Isolinderanolide	49.7	1.42938	0.000167746	0.695337	473089	680374	525858	406705	457245	558027	426967	529993	399002	480914	649282	572257	624910	653190	735838	766423	857448	583642
10.22_304.2623m/z	304.262	Pos	Alpha-Linolenoyl ethanolamide	46.8	1.40189	8.71191e-05	0.695481	449593	646449	636418	502201	378001	352988	443123	349210	434830	499977	669772	639254	633741	592198	659157	612158	664380	700934
5.93_520.2765m/z	520.277	Pos	Eriojaposide A	34.5	1.59166	0.00601336	0.695788	730641	1.05009e+06	826859	765719	856638	608770	1.09511e+06	804922	376144	510962	1.09771e+06	1.29444e+06	1.06575e+06	805094	1.03443e+06	872192	1.23915e+06	991954
2.91_359.0985m/z	359.098	Neg	2-O-Acetylarbutin	51.9	1.74832	7.78584e-06	0.699859	699318	999227	645379	658320	711761	621223	701719	794242	712798	749103	1.20449e+06	875818	990331	890687	1.00812e+06	914791	1.02435e+06	1.08522e+06
3.62_659.1978m/z	659.198	Pos	alpha-glutamyltyrosine	37.2	3.52495	0.000154253	0.701595	3.07731e+06	4.38617e+06	3.16197e+06	4.13847e+06	2.53793e+06	3.76139e+06	2.83288e+06	2.15239e+06	3.06436e+06	2.96911e+06	4.78309e+06	4.17944e+06	4.36475e+06	4.13173e+06	4.40758e+06	3.81126e+06	4.83154e+06	4.57995e+06
0.65_185.0083m/z	185.008	Pos	4-carboxy-2-hydroxy-cis,cis-muconic acid	41	4.47619	3.92687e-06	0.702606	4.42106e+06	6.29238e+06	5.21423e+06	4.92882e+06	4.31043e+06	4.18551e+06	4.1504e+06	3.06743e+06	4.27775e+06	5.23393e+06	6.33826e+06	6.40484e+06	6.24899e+06	6.00388e+06	6.33576e+06	6.31083e+06	6.21992e+06	6.47653e+06
0.87_140.0106n	139.003	Neg	cis-4-Carboxymethylenebut-2-en-4-olide	42.6	1.23859	1.93932e-05	0.702863	362411	515621	352073	313891	372515	303818	362820	358506	397856	437810	584770	455650	496450	448930	534792	487477	526100	590800
5.80_522.2846m/z	522.285	Pos	PS(18:2(9Z,12Z)/0:0)	38.2	2.40847	3.5738e-05	0.703364	1.35658e+06	1.9287e+06	1.45976e+06	1.65391e+06	1.04674e+06	1.74582e+06	1.21852e+06	1.33114e+06	1.21335e+06	1.18341e+06	1.76143e+06	2.13312e+06	1.93153e+06	1.90004e+06	1.92588e+06	1.88225e+06	2.06656e+06	1.82882e+06
1.48_295.1026m/z	295.103	Neg	Isopropyl citrate	38.3	1.60671	0.011027	0.705975	886527	1.25575e+06	814185	419973	839421	1.33004e+06	1.01221e+06	768433	943710	964244	1.5847e+06	1.43774e+06	1.46342e+06	1.36783e+06	1.04808e+06	883821	1.23001e+06	1.0304e+06
6.36_298.2747m/z	298.275	Pos	Palmitoleoyl Ethanolamide	38.9	1.24052	1.13217e-05	0.707258	360414	509593	400727	388012	353879	358024	381441	294967	376541	329719	433770	587151	511267	512880	507920	512965	441521	569272
10.63_612.3785n	613.334	Pos	PA(18:4(6Z,9Z,12Z,15Z)/12:0)	39.7	3.3966	1.45469e-05	0.707532	2.63075e+06	3.71821e+06	2.77054e+06	2.98521e+06	3.02392e+06	2.51119e+06	2.53458e+06	2.49293e+06	1.95744e+06	2.77022e+06	3.32578e+06	3.61048e+06	3.65024e+06	4.01446e+06	3.78618e+06	4.34573e+06	3.41405e+06	3.59877e+06
0.63_162.0530n	325.114	Pos	D-1,5-Anhydrofructose	43.7	4.41999	0.00011937	0.708715	4.88468e+06	6.8923e+06	5.75951e+06	5.65807e+06	4.72094e+06	4.23994e+06	4.90201e+06	3.99069e+06	5.30488e+06	4.50136e+06	6.79619e+06	6.5186e+06	6.24796e+06	5.4291e+06	7.53664e+06	7.26049e+06	7.07014e+06	8.27929e+06
8.18_677.1976m/z	677.198	Pos	Aspartyl-Tryptophan	36.9	1.60338	2.829e-05	0.70886	614593	867017	727143	587564	474826	623981	642324	590977	587301	682630	977906	872482	855022	714678	879011	802298	993742	840994
0.66_157.0139m/z	157.014	Pos	cis-Aconitic acid	39.3	1.10937	6.02222e-06	0.710537	291664	410483	298095	256317	267524	236070	351785	307118	273717	342682	416185	418497	417153	416776	403814	352797	425940	432704
10.56_962.3540m/z	962.354	Pos	b-D-fructosyl-a-D-(6-O-(E))-feruloylglucoside	37.2	1.57683	0.00175535	0.711605	704737	990348	1.01004e+06	744398	902845	665135	621202	428200	756322	509752	1.1092e+06	1.01518e+06	987401	837819	993295	1.05116e+06	915248	1.01348e+06
12.82_607.3934m/z	607.393	Pos	Cryptoxanthin epoxide	48.1	5.69568	3.06395e-05	0.713148	7.90515e+06	1.10849e+07	8.40701e+06	8.0935e+06	7.12624e+06	7.79993e+06	7.6395e+06	7.81552e+06	7.76305e+06	8.59642e+06	9.21849e+06	9.67557e+06	9.84356e+06	1.06366e+07	1.23262e+07	1.20182e+07	1.19577e+07	1.30027e+07
2.90_352.0823n	353.088	Pos	N-(Carbethoxyacetyl)-4-chloro-L-tryptophan	34.4	1.54557	9.26933e-06	0.717123	591960	825466	657693	637290	482556	662197	541454	536773	632608	585112	918323	895324	853329	746340	797603	705484	844656	842669
10.62_797.3528m/z	797.353	Pos	Kanzonol M	37.6	3.63479	0.0116745	0.717417	4.53843e+06	6.32607e+06	7.09325e+06	5.03466e+06	4.42781e+06	3.22975e+06	5.09913e+06	3.24142e+06	4.00263e+06	4.17879e+06	8.578e+06	6.85594e+06	6.76158e+06	4.85082e+06	5.89056e+06	5.33144e+06	5.32073e+06	7.01951e+06
3.31_249.1125m/z	249.112	Pos	7-Hydroxy-6-(methoxyacetyl)-2,2-dimethyl-2H-1-benzopyran	46	1.79887	0.000427882	0.718187	899254	1.25212e+06	1.01405e+06	827301	672789	1.00398e+06	1.0378e+06	869928	905756	862423	1.44971e+06	1.2992e+06	1.22703e+06	932165	1.27721e+06	1.12897e+06	1.51022e+06	1.19243e+06
3.59_657.1818m/z	657.182	Neg	7-Hydroxyamoxapine	33.9	3.12609	0.000106961	0.727241	2.67482e+06	3.67804e+06	2.86948e+06	3.65269e+06	2.55022e+06	2.89528e+06	2.55689e+06	1.93896e+06	2.47607e+06	2.459e+06	3.79611e+06	3.64216e+06	3.68274e+06	3.60994e+06	3.67335e+06	3.30597e+06	4.03675e+06	3.67732e+06
3.51_450.1215n	451.149	Pos	(+/-)-Flufenprox	36.8	1.67973	0.00290933	0.728379	964204	1.32377e+06	811415	798212	861106	846104	1.07883e+06	900962	1.33762e+06	1.07939e+06	1.46698e+06	963962	1.19016e+06	1.13955e+06	1.45737e+06	1.36832e+06	1.38179e+06	1.62201e+06
3.48_497.1458m/z	497.146	Pos	a-L-Arabinofuranosyl-(1->2)-[a-D-mannopyranosyl-(1->6)]-D-mannose	38.1	1.22366	0.0231682	0.729443	615615	843952	654579	1.12008e+06	484919	676865	418875	400085	616200	553316	813847	877897	869387	916415	818518	606264	872610	976679
9.36_449.2672m/z	449.267	Neg	PA(19:1(9Z)/0:0)	38.5	2.64825	0.018347	0.73014	2.7403e+06	3.75311e+06	2.39029e+06	2.18127e+06	2.42431e+06	4.06696e+06	2.78632e+06	3.75441e+06	1.93942e+06	2.37939e+06	3.75944e+06	2.36812e+06	3.60294e+06	4.68126e+06	3.90327e+06	3.67894e+06	4.72284e+06	3.30804e+06
6.25_356.2941n	339.291	Pos	MG(0:0/18:1(11Z)/0:0)	41.7	1.14806	0.0129674	0.731021	487255	666541	454276	517501	555309	297926	553032	491941	423876	604180	549960	671687	553724	439525	779357	681259	913807	743005
3.37_271.0604m/z	271.06	Pos	Eriodictyol	40.8	3.32175	0.000725936	0.735088	3.40301e+06	4.6294e+06	3.50814e+06	2.88816e+06	2.91302e+06	3.73394e+06	3.32473e+06	3.07734e+06	3.84015e+06	3.93864e+06	4.64757e+06	3.89664e+06	4.06208e+06	3.64204e+06	5.19671e+06	5.09467e+06	5.55666e+06	4.93882e+06
3.58_491.1228m/z	491.123	Pos	Hydroxyprolyl-Cysteine	40	1.38625	0.000183623	0.735254	561815	764110	576010	675035	469151	741508	554198	432986	502687	542944	793693	724247	756835	752565	771385	680381	837500	796274
0.65_202.0109n	182.993	Neg	4-carboxy-2-hydroxy-cis,cis-muconic acid	43.3	2.33525	7.70891e-05	0.735348	1.56829e+06	2.13272e+06	1.62277e+06	1.42212e+06	1.64266e+06	1.38019e+06	1.44138e+06	1.37038e+06	1.73787e+06	1.92895e+06	2.52413e+06	1.8909e+06	2.11193e+06	1.92077e+06	2.1535e+06	2.03147e+06	2.09715e+06	2.33188e+06
6.29_530.3106n	513.307	Pos	Kukoamine C	40	1.24708	0.0080912	0.73974	606569	819976	563850	684862	489441	376839	574380	655478	716130	791574	976392	737632	784415	639221	855538	645241	1.02203e+06	899340
6.52_522.3557m/z	522.356	Pos	LysoPC(18:1(9Z))	58.5	2.19347	0.0126567	0.74108	1.83425e+06	2.4751e+06	1.85862e+06	1.93898e+06	2.33791e+06	2.28911e+06	2.24431e+06	1.91774e+06	802413	1.28492e+06	2.54256e+06	2.72309e+06	2.40716e+06	1.95583e+06	2.54305e+06	2.34314e+06	3.08111e+06	2.2049e+06
0.60_113.0004m/z	113	Pos	Methylphosphate	38.6	1.50763	0.0137653	0.742004	964082	1.2993e+06	1.00065e+06	1.0192e+06	1.01419e+06	868195	794832	782532	1.52189e+06	711178	1.57102e+06	1.08233e+06	1.19354e+06	927272	1.40505e+06	1.30726e+06	1.37752e+06	1.53037e+06
6.76_228.2323m/z	228.232	Pos	Halaminol A	57.7	3.84397	1.00277e-06	0.74262	3.97352e+06	5.35068e+06	4.33287e+06	4.02913e+06	3.46177e+06	4.01768e+06	3.93754e+06	3.34512e+06	4.41912e+06	4.24496e+06	5.20857e+06	5.56358e+06	5.23007e+06	4.91806e+06	5.47129e+06	5.26077e+06	5.33472e+06	5.81838e+06
10.56_621.4386m/z	621.439	Neg	13-HPODE(1-)	39	1.44798	0.0010102	0.743186	671549	903607	785492	759870	815036	703360	686987	521194	589915	510535	836195	1.02914e+06	885525	791244	921690	1.02497e+06	751789	988309
9.95_344.1343m/z	344.134	Pos	N-(1-Deoxy-1-fructosyl)tyrosine	37.6	1.09104	0.00130262	0.743339	402580	541584	427599	519292	252172	441542	404463	369861	443071	362643	520274	520873	513073	498073	570094	473598	662760	573924
0.66_235.0455m/z	235.045	Neg	3-Dehydroquinate	54.3	1.73104	0.0115647	0.743401	1.14833e+06	1.54469e+06	1.666e+06	1.02457e+06	1.29994e+06	1.27647e+06	815593	1.03965e+06	1.06926e+06	995127	1.86109e+06	1.4068e+06	1.41651e+06	981656	1.67287e+06	1.70116e+06	1.50177e+06	1.81569e+06
10.50_111.0185m/z	111.019	Pos	Barbituric acid	38.9	1.71082	6.42167e-06	0.747539	816911	1.0928e+06	961281	905909	761365	816825	789658	715995	762664	821594	1.15138e+06	1.16895e+06	1.08277e+06	927974	1.10283e+06	1.0879e+06	1.06316e+06	1.15744e+06
5.85_232.1495n	482.324	Pos	3-Mercaptohexyl hexanoate	38.6	1.63551	0.00500203	0.748415	1.00954e+06	1.34891e+06	912314	1.13903e+06	1.33148e+06	1.15704e+06	1.09807e+06	1.00716e+06	810850	620399	1.29377e+06	1.54487e+06	1.27987e+06	1.00097e+06	1.41794e+06	1.24824e+06	1.54334e+06	1.46226e+06
7.34_561.5350m/z	561.535	Pos	Capsiamide	39.4	1.57473	6.84492e-05	0.749314	753076	1.00502e+06	843156	778136	619050	744754	784339	657237	836103	761830	950970	1.04802e+06	939984	820965	1.07006e+06	1.02536e+06	1.03046e+06	1.15435e+06
13.07_727.4814m/z	727.481	Pos	SM(d18:0/14:1(9Z)(OH))	37.3	1.68425	3.33618e-05	0.749811	845764	1.12797e+06	941874	843923	670536	800677	824968	821793	932242	930096	1.13851e+06	1.26294e+06	1.11027e+06	929364	1.14567e+06	1.09371e+06	1.21357e+06	1.12972e+06
3.47_609.1830m/z	609.183	Pos	5-Methyleriodictyol 7-[glucosyl-(1->4)-galactoside]	42.9	1.86087	0.00077472	0.750732	1.16007e+06	1.54525e+06	1.33483e+06	1.29267e+06	1.10315e+06	721344	1.24901e+06	1.02628e+06	1.2822e+06	1.27108e+06	1.62799e+06	1.39097e+06	1.50834e+06	1.50606e+06	1.58217e+06	1.76108e+06	1.30376e+06	1.68165e+06
9.70_383.1892m/z	383.189	Neg	Bortezomib	32.8	2.57853	0.000141758	0.753875	2.12252e+06	2.81548e+06	1.97582e+06	2.50253e+06	1.56899e+06	1.85773e+06	2.07419e+06	2.40187e+06	2.24305e+06	2.35599e+06	2.52379e+06	2.68312e+06	2.63067e+06	2.6851e+06	3.0003e+06	2.98094e+06	3.11636e+06	2.9036e+06
2.96_191.1433m/z	191.143	Pos	3-Hydroxy-beta-ionone	53.1	1.17316	0.00563406	0.754103	587890	779588	542345	503570	510870	523872	659398	488301	846763	627998	957945	737838	814736	748424	744441	598945	723279	911100
3.52_689.2086m/z	689.209	Pos	dehydronifedipine	37.3	4.39161	0.015783	0.75501	8.36078e+06	1.10737e+07	8.53915e+06	1.13907e+07	5.63894e+06	1.29219e+07	7.75743e+06	5.84728e+06	7.09938e+06	7.69147e+06	1.01659e+07	1.26707e+07	1.08754e+07	9.78968e+06	1.12721e+07	1.02125e+07	1.27047e+07	1.0899e+07
6.79_791.4944m/z	791.494	Pos	1,2-Di-O-(8-hexadecenoyl)-3-O-(6-sulfoquinovopyranosyl)glycerol	42.5	1.0449	3.82311e-05	0.756694	344614	455421	328002	353798	320987	290929	350292	302844	409022	401037	443466	465408	434359	394203	476482	456861	483852	488733
3.48_509.1310m/z	509.131	Pos	Limocitrin 3-glucoside	39	1.01443	0.0357412	0.756766	554657	732931	392991	372485	482644	680935	658911	486471	579166	783654	1.04189e+06	684466	823286	743504	642576	506165	626829	794735
2.90_248.0686n	249.077	Pos	Coriandrone E	47.6	1.41263	9.5489e-05	0.756771	646999	854947	719080	656824	520129	751808	593587	615477	676438	642651	973024	918760	887186	769775	822708	722080	890700	855344
0.59_148.0609m/z	148.061	Pos	Glutaconic acid	41.6	2.43162	0.0148891	0.758552	2.70041e+06	3.55996e+06	2.2115e+06	2.22937e+06	2.49787e+06	2.74968e+06	2.56333e+06	3.04512e+06	2.66824e+06	3.63819e+06	3.19293e+06	3.54848e+06	3.88653e+06	4.91818e+06	3.23338e+06	2.7505e+06	4.17729e+06	2.77237e+06
3.33_273.0759m/z	273.076	Pos	Marshrin	42.3	1.32068	2.80058e-06	0.759126	529846	697969	496996	501354	455853	567981	558570	545660	578440	533917	673192	663591	670418	674470	725520	646619	776130	753812
0.63_729.2326m/z	729.233	Neg	Citbismine C	43.8	4.25052	1.31849e-06	0.760194	5.32304e+06	7.00222e+06	5.59982e+06	5.19396e+06	5.00407e+06	5.00914e+06	5.56076e+06	5.57295e+06	5.39819e+06	5.24547e+06	6.80401e+06	6.42827e+06	6.5504e+06	6.4189e+06	7.45404e+06	7.01357e+06	7.73033e+06	7.61823e+06
10.93_250.1795m/z	250.18	Pos	Metoprolol	46	1.29271	0.0122388	0.760502	743012	977002	967845	887447	701040	647234	725447	592004	797799	625281	1.16836e+06	1.18121e+06	1.01358e+06	691165	940424	706754	1.0507e+06	1.06382e+06
3.41_985.2726m/z	985.273	Pos	Dhurrin 6'-glucoside	41.6	1.25431	0.000580707	0.76112	541821	711873	639011	478853	542416	577944	435050	499268	575796	586230	663370	740032	649625	545472	774121	753230	806144	762990
8.18_561.2524m/z	561.252	Pos	Withaperuvin H	46.6	1.52773	0.00319612	0.76194	930199	1.22083e+06	784081	791288	815917	982568	1.0171e+06	1.19742e+06	835150	1.01807e+06	1.49937e+06	1.05083e+06	1.25471e+06	1.21392e+06	1.18695e+06	1.11564e+06	1.44966e+06	995551
3.55_463.1230m/z	463.123	Pos	Ginkgolide C	50.3	2.85974	0.00430445	0.762453	3.41661e+06	4.48107e+06	2.99708e+06	3.54098e+06	2.63167e+06	2.4115e+06	3.96132e+06	2.99311e+06	4.32243e+06	4.47475e+06	4.8217e+06	3.56042e+06	4.29737e+06	4.51e+06	4.66477e+06	4.49155e+06	4.55958e+06	4.94318e+06
6.48_298.2752m/z	298.275	Pos	13E,17-octadecadienoic acid	51.7	1.60038	0.000144542	0.764476	856277	1.12008e+06	999941	888762	774789	825655	992505	690458	839368	838742	1.00994e+06	1.30785e+06	1.13849e+06	1.0977e+06	1.10168e+06	1.13284e+06	987716	1.18447e+06
0.50_151.0355m/z	151.036	Pos	1-Isothiocyanato-2-(methylthio)ethane	36.4	3.89895	2.12776e-08	0.769132	4.49266e+06	5.84121e+06	4.83659e+06	4.84946e+06	4.5133e+06	4.18001e+06	4.17186e+06	4.07533e+06	4.63062e+06	4.68413e+06	5.81779e+06	5.92797e+06	5.79188e+06	5.62987e+06	5.89054e+06	5.68579e+06	5.98665e+06	5.99918e+06
1.46_152.0569m/z	152.057	Pos	Guanine	56.7	3.08521	0.0185467	1.31159	5.42053e+06	4.13279e+06	4.25696e+06	4.80257e+06	5.65628e+06	3.63882e+06	5.36871e+06	6.00596e+06	7.42343e+06	6.21152e+06	5.60697e+06	3.70344e+06	4.22315e+06	3.35905e+06	4.04242e+06	3.78497e+06	4.01545e+06	4.32684e+06
7.57_337.1482m/z	337.148	Pos	Isopropyl apiosylglucoside	38.3	1.16347	0.0362923	1.31507	923279	702076	980851	862193	1.17369e+06	888270	867464	522224	853135	1.2384e+06	720313	883507	750725	648354	653427	446389	929863	584029
0.61_267.0721m/z	267.072	Neg	Ethyl 2-mercaptopropionate	39.6	1.77646	0.0191536	1.3166	1.77397e+06	1.34739e+06	1.55547e+06	2.04828e+06	1.60038e+06	1.25076e+06	1.80354e+06	1.81315e+06	2.62567e+06	1.49454e+06	1.6745e+06	1.15046e+06	1.34644e+06	1.21434e+06	1.34835e+06	1.27424e+06	1.22684e+06	1.54397e+06
9.14_563.4940m/z	563.494	Pos	6Z,9Z,12Z-Nonadecatriene	36	1.37223	2.50313e-05	1.31858	775874	588416	840781	925508	791783	741352	710645	693586	780646	722689	574680	594540	600904	633490	575928	573428	518042	636315
0.89_173.0083m/z	173.008	Neg	D-Glucaro-1,4-lactone	43.2	1.62564	0.0107541	1.32033	1.5215e+06	1.15236e+06	1.5855e+06	1.69474e+06	1.37736e+06	1.76459e+06	1.64019e+06	1.34528e+06	1.28927e+06	1.47506e+06	1.03441e+06	1.42854e+06	1.36994e+06	1.64688e+06	934777	1.04744e+06	1.07471e+06	682175
2.86_367.1609m/z	367.161	Neg	(2S)-2-Butanol O-[b-D-Apiofuranosyl-(1->6)-b-D-glucopyranoside]	43	1.00341	0.0208513	1.32577	566577	427356	373183	414375	480502	635623	685434	691874	586645	664984	495066	364563	478368	575474	376344	324868	408253	395912
8.79_584.3223m/z	584.322	Pos	Mesoporphyrin IX	42.6	1.13051	7.44739e-05	1.33242	512908	384945	467869	496481	594639	512114	582356	473855	514628	461327	375723	363755	402773	468840	367118	367530	329100	404723
1.05_244.0687n	243.061	Neg	Uridine	51.5	2.21188	0.00098633	1.33685	2.08787e+06	1.56178e+06	1.68983e+06	1.96708e+06	2.04982e+06	1.76214e+06	2.04541e+06	2.28013e+06	2.75389e+06	2.15463e+06	1.82206e+06	1.3139e+06	1.56761e+06	1.56685e+06	1.55595e+06	1.51413e+06	1.60532e+06	1.54839e+06
0.61_795.2354m/z	795.235	Neg	5-(3',4'-Dihydroxyphenyl)-gamma-valerolactone-3'-O-methyl-4'-O-glucuronide	42.7	1.01733	0.00971937	1.34408	532827	396424	631028	553981	554156	517250	472940	325430	712525	495306	499436	340730	418446	415172	374402	308289	441492	373424
0.67_146.0211n	191.019	Neg	Oxoglutaric acid	39.6	8.12788	0.0106729	1.35578	3.50705e+07	2.58673e+07	3.69749e+07	3.75551e+07	3.22455e+07	4.14597e+07	3.70778e+07	2.94454e+07	3.05066e+07	3.52992e+07	2.14119e+07	3.23482e+07	3.10991e+07	3.95372e+07	2.06356e+07	2.3262e+07	2.35766e+07	1.50682e+07
9.91_646.4959n	669.475	Pos	PA(O-18:0/15:1(9Z))	38.5	2.72913	0.0401045	1.35613	4.56241e+06	3.36429e+06	5.01631e+06	4.48302e+06	3.87399e+06	3.15112e+06	4.33537e+06	5.97844e+06	5.86808e+06	3.79292e+06	2.83863e+06	2.99457e+06	3.78586e+06	5.52436e+06	2.94272e+06	4.21829e+06	1.94042e+06	2.66945e+06
2.98_409.1696m/z	409.17	Neg	Eremopetasitenin C3	40.6	1.77005	0.00913009	1.35791	1.51342e+06	1.11452e+06	1.14111e+06	998835	1.27068e+06	1.80592e+06	1.77609e+06	1.75685e+06	1.60219e+06	1.75566e+06	1.30238e+06	942246	1.21818e+06	1.40992e+06	1.01085e+06	878799	1.06254e+06	1.0912e+06
1.08_164.0477n	182.081	Pos	m-Coumaric acid	55.8	3.49888	0.00100875	1.3724	5.05582e+06	3.68393e+06	4.56144e+06	4.32576e+06	4.97558e+06	6.70783e+06	4.57789e+06	4.44519e+06	5.48631e+06	5.36659e+06	4.35641e+06	3.60674e+06	4.02353e+06	4.10746e+06	3.34433e+06	3.63258e+06	3.66187e+06	2.73855e+06
0.67_118.0421n	136.072	Pos	2,4,6-Octatriyn-1-ol	40.9	2.00833	0.00027533	1.37702	1.52289e+06	1.10594e+06	1.39822e+06	1.51134e+06	1.43366e+06	1.81845e+06	1.3279e+06	1.30726e+06	1.90315e+06	1.48318e+06	1.2861e+06	1.06579e+06	1.17765e+06	1.18107e+06	1.03422e+06	1.03034e+06	1.11678e+06	955541
8.02_584.3119m/z	584.312	Pos	LysoPC(20:3(5Z,8Z,11Z))	35	1.04655	0.0274787	1.38313	641969	464143	829932	544782	486983	802125	721352	595963	346635	807979	398160	407178	451107	547982	477178	398495	358283	674756
0.60_147.0310m/z	147.031	Neg	9-Methylxanthine	40.4	1.21928	0.000631335	1.38516	576113	415917	539139	453736	528320	583005	631199	692245	603913	577350	431950	438352	475233	555398	356601	340762	344087	384955
8.91_623.1805m/z	623.181	Pos	N-gamma-Glutamyl-S-propylcysteine	38	1.35956	0.0322096	1.39721	999919	715653	688641	860647	955567	743058	1.14475e+06	1.5299e+06	896607	1.18019e+06	685125	665959	818832	1.10541e+06	612474	792653	439081	605688
1.08_118.0422n	136.075	Pos	xi-2,3-Octadiene-5,7-diyn-1-ol	51.7	2.48606	0.000484534	1.41214	2.30576e+06	1.63281e+06	2.15824e+06	2.00032e+06	2.32214e+06	3.06236e+06	2.02918e+06	2.02295e+06	2.43561e+06	2.41529e+06	1.93498e+06	1.63112e+06	1.7853e+06	1.78979e+06	1.48032e+06	1.64234e+06	1.62183e+06	1.17679e+06
0.75_134.0210n	133.014	Neg	L-Malic acid	39.2	4.81705	0.00454102	1.41503	9.98447e+06	7.05603e+06	8.65697e+06	1.12732e+07	9.27273e+06	7.90542e+06	1.24395e+07	1.25315e+07	8.13664e+06	9.65977e+06	5.5827e+06	8.02385e+06	7.95449e+06	1.02569e+07	6.15757e+06	6.58703e+06	6.28286e+06	5.60282e+06
5.48_343.2275m/z	343.227	Pos	Resolvin D5	47.6	1.41651	0.0085508	1.43424	862622	601449	636760	759887	607547	1.26193e+06	797225	938088	861009	1.03853e+06	571151	606391	669032	829554	533867	556057	575301	470243
0.67_111.0085m/z	111.008	Neg	2,5-Dioxopentanoate	56.1	3.73018	0.00646788	1.43926	6.03432e+06	4.19265e+06	6.39018e+06	6.79068e+06	5.5259e+06	7.26467e+06	6.46225e+06	5.06474e+06	5.10942e+06	5.66668e+06	3.5024e+06	5.46387e+06	5.18103e+06	6.57681e+06	3.20428e+06	3.71741e+06	3.63713e+06	2.2583e+06
11.43_460.2598n	938.565	Pos	1-(8Z,11Z,14Z-eicosatrienoyl)-glycero-3-phosphate	39.3	1.28909	0.00187381	1.44193	663273	459990	773920	788918	706356	553220	647574	570634	751646	513919	433828	336774	408331	454391	511648	687655	454490	392799
5.81_627.2115m/z	627.212	Neg	Bis(5-hydroxynoracronycine)	40	1.34244	0.00620684	1.44228	742154	514569	704573	899151	728953	391034	914403	595728	892932	810457	515519	433245	477028	482320	552109	395121	647436	613771
4.15_328.2251n	311.222	Pos	Corchorifatty acid F	42.4	1.2145	0.0211091	1.45499	749524	515142	979680	841434	598457	761975	444385	850315	555013	964936	344529	703318	527282	534000	503002	432914	773980	302112
1.47_282.0837m/z	282.084	Neg	8-[(Aminomethyl)sulfanyl]-6-sulfanyloctanoic acid	56.5	2.91944	0.00288472	1.45752	3.12218e+06	2.14212e+06	2.42678e+06	2.68417e+06	3.2799e+06	2.12315e+06	3.12721e+06	3.54923e+06	4.36452e+06	3.42247e+06	2.79965e+06	1.9174e+06	2.17503e+06	1.80805e+06	2.1092e+06	2.01433e+06	2.06402e+06	2.24926e+06
5.59_276.2087n	275.201	Neg	17beta-hydroxy-5beta-estran-3-one	49.7	4.5064	0.00441424	1.46194	8.03712e+06	5.49756e+06	6.3602e+06	7.73133e+06	7.4289e+06	7.52418e+06	6.07495e+06	1.07058e+07	8.16418e+06	1.03074e+07	4.68125e+06	5.82517e+06	5.29932e+06	5.39155e+06	5.6958e+06	4.64907e+06	8.35836e+06	4.07998e+06
5.85_291.1963m/z	291.196	Neg	Panaquinquecol 1	41.8	2.82539	0.0112692	1.46485	3.52203e+06	2.40436e+06	3.57824e+06	3.07594e+06	2.72199e+06	3.27312e+06	3.14596e+06	4.67504e+06	2.82226e+06	4.88366e+06	2.39854e+06	3.02235e+06	2.62349e+06	2.44957e+06	2.18524e+06	1.56429e+06	3.56882e+06	1.42262e+06
10.08_568.3188m/z	568.319	Pos	2-(8-[3]-ladderane-octanyl)-sn-glycero-3-phosphocholine	38.5	1.06256	0.00171379	1.47003	418828	284911	429352	497615	531724	493340	379454	248880	403845	366412	318411	327163	316581	304169	253240	272032	257319	230370
11.05_446.3168n	429.314	Pos	3-Hydroxysintaxanthin	39	2.01725	0.00143129	1.50135	1.39201e+06	927173	1.41559e+06	1.55352e+06	1.26821e+06	1.54073e+06	1.14819e+06	1.20856e+06	1.7884e+06	1.21288e+06	712757	774383	903934	1.22466e+06	950411	1.13844e+06	530255	1.18254e+06
5.59_171.1024m/z	171.102	Neg	(3xi,5Z)-1,5-Octadien-3-ol	41.4	1.26069	0.00457589	1.5049	594671	395157	463015	564160	551879	547281	436419	818608	590147	785860	335359	418221	381221	390082	409094	328458	603176	295649
4.73_234.1617n	235.169	Pos	(1alpha,4beta,5beta)-4-Hydroxy-7(11),10(14)-guaiadien-8-one	55.6	1.61672	0.000458957	1.51326	861711	569440	932866	1.00079e+06	709576	887079	598417	915549	828606	1.02081e+06	469667	713366	585916	574716	552963	504573	734145	420170
7.72_272.2362n	255.233	Pos	14-hydroxy palmitic acid	42.3	1.05257	0.000464401	1.51984	352925	232212	306769	419718	446488	328603	308948	354396	363901	294574	151698	252403	196635	185805	267789	230217	267342	305807
6.73_571.2896m/z	571.29	Neg	Ganoderic acid H	36.6	1.78918	0.000579666	1.52096	1.01153e+06	665058	879119	762488	1.00835e+06	1.07757e+06	1.07196e+06	1.36557e+06	1.10738e+06	819762	727295	506756	695510	852481	634605	692271	680581	530962
5.03_275.2004m/z	275.2	Pos	[7]-Paradol	45.3	3.34214	0.0302247	1.5247	5.11927e+06	3.35757e+06	4.19869e+06	4.017e+06	4.85106e+06	5.43615e+06	3.88587e+06	8.65433e+06	3.37582e+06	6.53529e+06	3.29742e+06	3.78465e+06	4.05354e+06	5.07854e+06	2.6616e+06	2.69986e+06	3.8733e+06	1.41164e+06
0.81_136.0633m/z	136.063	Pos	4-(Hydroxymethyl)benzenediazonium(1+)	39.6	1.47633	0.00267093	1.52525	753355	493921	553712	639791	1.08152e+06	643048	924472	824744	634479	725073	686238	425196	545119	523922	442723	414508	509020	404641
11.04_429.2791m/z	429.279	Pos	N-arachidonoyl taurine	36.7	1.17147	0.00961438	1.53079	526371	343856	477392	750298	447393	581088	354396	450286	661316	488799	244920	253434	342787	530006	344925	443858	186673	404244
9.18_653.3008m/z	653.301	Pos	Acepromazine	36.8	2.00802	0.0128443	1.55259	1.54738e+06	996642	1.08856e+06	1.32659e+06	1.11402e+06	1.67012e+06	1.34663e+06	2.4874e+06	1.43846e+06	1.90726e+06	915668	859935	1.10062e+06	1.52627e+06	892660	1.15027e+06	535770	991940
0.62_116.0710m/z	116.071	Pos	L-2-Amino-5-hydroxypentanoic acid	45.7	1.58295	0.00107203	1.55797	799324	513054	821887	636789	1.09731e+06	1.02949e+06	634214	632662	809495	732748	536365	655218	577353	540477	448755	437544	483769	424952
10.23_625.3107m/z	625.311	Pos	PI(O-18:0/0:0)	38.4	1.12538	0.0109884	1.56346	474263	303342	362995	421196	357957	446873	395572	754016	433636	621858	263186	311170	350383	476792	256302	312547	174637	281721
2.65_384.1157m/z	384.116	Pos	Succinyladenosine	48.2	2.10043	0.00722848	1.57233	1.59527e+06	1.01459e+06	1.29754e+06	1.32495e+06	1.56598e+06	1.44992e+06	1.38912e+06	2.45974e+06	1.17068e+06	2.10426e+06	952417	1.15422e+06	1.17072e+06	1.40553e+06	858457	705067	1.22538e+06	644923
0.63_458.1882m/z	458.188	Pos	Propylene glycol alginate	44	1.10872	0.00185418	1.57498	402517	255570	419849	349261	565955	521904	304034	317100	372518	369515	255375	337823	294161	289284	216980	219906	261188	169845
5.01_295.2245m/z	295.224	Pos	(R)-3-Hydroxy-hexadecanoic acid	40.3	1.0657	0.00593731	1.5835	409737	258754	490057	376669	410729	426736	236220	530337	349388	457758	224063	267628	314280	451149	203228	244673	241371	123640
8.88_639.1853m/z	639.185	Pos	trans-delta-Viniferin 3''-glucoside	38	1.19277	0.00213159	1.5837	456721	288389	320499	477758	446933	371690	486512	629865	401583	518930	232129	370325	333095	396831	243684	340403	158143	232505
8.82_521.3644m/z	521.364	Pos	2,9-heptadecadien-4,6-diyn-1,8-diol	44.6	1.00717	0.0195509	1.58559	403475	254463	325567	348280	785386	357464	353847	426400	349229	281631	232130	250674	248317	262146	260610	269702	246506	265621
3.21_754.2493n	735.231	Neg	Labadoside	35.1	1.34709	0.0115979	1.59283	697519	437910	849559	1.12791e+06	710580	890139	389991	519475	620677	471824	449434	396142	430173	444943	445648	545125	361475	430344
7.69_653.2627m/z	653.263	Pos	Dehydroisocoproporphyrinogen	38.8	1.6797	0.0241053	1.59292	1.13894e+06	714999	712088	932163	1.15468e+06	1.18449e+06	757817	1.94767e+06	796523	1.62607e+06	757048	624824	794989	1.00309e+06	635008	801505	436085	667435
4.55_341.2327m/z	341.233	Neg	methyl 9,12-dihydroxy-13-oxo-10-octadecenoate	39.7	1.18693	0.0329699	1.59874	602171	376653	480808	504661	564605	567601	463067	1.08058e+06	395808	760234	370545	378820	456485	620092	296821	312593	482288	95582.4
12.18_659.5327m/z	659.533	Pos	12,13 diHOME-(d4)	41.2	1.00126	0.00151964	1.6029	294801	183917	273024	252310	192004	311447	318510	332948	415708	262458	266084	152232	211461	216068	156374	157110	130856	181155
8.43_653.3038m/z	653.304	Pos	PI(19:0/0:0)	48.7	1.63547	0.00159222	1.6054	841806	524359	839595	1.01206e+06	705511	881752	627606	935305	801175	931441	426790	360809	532119	808758	516599	738969	224655	586174
4.73_220.1467n	221.154	Pos	(Z)-6-Tetradecene-1,3-diyne-5,8-diol	47.1	1.46033	0.000279208	1.60633	617065	384147	653826	727107	515821	646838	412593	652257	583955	744126	300423	476025	388457	388923	379837	332987	521089	285435
10.43_792.4178m/z	792.418	Pos	Terazosin	33.6	1.09834	0.00258382	1.62475	386199	237698	564609	404943	271523	415353	382460	202708	436728	411265	215505	293889	256719	260764	218676	172443	246769	236816
0.60_195.0506m/z	195.051	Neg	Galactonic acid	50.9	3.29272	0.00474444	1.62487	3.42679e+06	2.10896e+06	2.79593e+06	2.97577e+06	2.56866e+06	2.83888e+06	5.21505e+06	4.72997e+06	3.6961e+06	2.59396e+06	2.05794e+06	1.90594e+06	2.31981e+06	2.99556e+06	1.89811e+06	1.66045e+06	1.72311e+06	2.31077e+06
4.16_427.1421m/z	427.142	Neg	Osmanthuside A	37.8	1.08097	0.00567414	1.63127	413794	253664	513595	446837	487991	416256	233754	372877	264350	574689	150752	374834	255690	241483	251639	235818	331125	187972
2.85_146.0604m/z	146.06	Pos	4-(3-Pyridyl)-3-butenoic acid	40.1	2.01825	0.0187308	1.64391	1.50318e+06	914395	1.14214e+06	1.10337e+06	2.5639e+06	1.28134e+06	926483	2.29099e+06	1.43015e+06	1.28708e+06	1.04098e+06	713792	1.0008e+06	1.24762e+06	827994	965995	908461	609525
2.86_192.0661m/z	192.066	Pos	5-Hydroxyindoleacetic acid	41.1	1.0697	0.00043957	1.64827	316818	192212	319986	406086	232060	361156	347270	177347	336797	353845	188448	190646	190714	193048	193711	156143	224138	200852
2.85_144.0810m/z	144.081	Pos	Tryptophanol	52.6	1.28113	0.0254435	1.64963	627047	380114	468522	444986	1.0032e+06	551372	322899	1.02844e+06	618917	578038	449158	266003	424742	559066	335485	419172	378133	209151
6.56_875.4685m/z	875.468	Neg	PI(18:4(6Z,9Z,12Z,15Z)/20:5(5Z,8Z,11Z,14Z,17Z))	37.1	2.05263	0.00094981	1.65382	1.23136e+06	744553	1.23085e+06	1.33432e+06	840945	1.40054e+06	1.18792e+06	1.49018e+06	965808	1.40031e+06	447809	959997	830483	1.08364e+06	658623	858988	387932	728949
0.63_565.1634m/z	565.163	Neg	Avenanthramide 1p	40.3	1.57224	0.000442181	1.6564	681910	411682	591191	555009	728284	579064	632794	871779	570631	926528	363955	543450	469856	502162	353507	368034	304099	388389
9.90_611.4385m/z	611.438	Pos	PE(12:0/13:0)	37.1	2.13887	0.00100313	1.65965	1.31471e+06	792161	1.31853e+06	1.64159e+06	1.66506e+06	1.10672e+06	1.45162e+06	833995	1.39852e+06	1.10163e+06	551888	921867	842898	1.05494e+06	741424	945382	417365	861526
2.28_148.0530n	166.087	Pos	Cinnamic acid	56.2	5.90966	1.01499e-05	1.67166	8.34853e+06	4.99416e+06	7.69254e+06	7.1908e+06	9.03065e+06	1.10654e+07	7.33061e+06	8.11315e+06	8.75964e+06	7.60538e+06	5.73615e+06	5.09809e+06	5.3273e+06	5.14767e+06	4.66102e+06	4.81002e+06	5.43632e+06	3.73671e+06
4.16_329.2236m/z	329.224	Neg	Hordenine	38.4	1.94921	0.00047701	1.67276	1.06685e+06	637777	1.10196e+06	1.09638e+06	1.20773e+06	1.00798e+06	666694	1.26623e+06	837437	1.35037e+06	477080	769058	628539	639479	647015	550033	905130	485883
6.12_485.2753m/z	485.275	Neg	Neuromedin N (1-4)	37.4	2.78981	0.004567	1.68165	2.36032e+06	1.40357e+06	2.44372e+06	2.04337e+06	1.58019e+06	2.49854e+06	2.19014e+06	1.45045e+06	3.23866e+06	3.4375e+06	1.70113e+06	1.68174e+06	1.64251e+06	1.54466e+06	1.16464e+06	773003	1.7381e+06	982804
10.06_449.2674m/z	449.267	Neg	Terbutaline	38.4	1.81577	0.000450381	1.68882	871482	516030	610964	634067	867481	1.04679e+06	1.05811e+06	1.14023e+06	795183	819026	585192	332089	486132	541115	545929	538638	665281	433868
9.92_611.3701m/z	611.37	Pos	(3b,5a,22E,24S)-Stigmasta-7,22,25-trien-3-ol 3-glucoside	40.5	1.07705	0.001519	1.69302	334480	197564	370175	436009	429284	298012	251849	245167	367221	278124	144235	283995	210886	204427	184243	249361	82719.7	220648
5.59_609.4144m/z	609.414	Neg	Armillatin	37.5	1.75785	0.00957761	1.69861	1.00803e+06	593445	723470	885218	832266	898628	700248	1.62483e+06	935090	1.46451e+06	520090	652450	605326	643437	581565	424432	971248	349015
9.86_955.6087m/z	955.609	Pos	Cholesterol sulfate	37.1	1.50408	0.0158882	1.69872	749172	441021	629371	501753	430691	663651	785077	1.13117e+06	1.04374e+06	807919	457740	348391	552959	852746	329083	466577	170740	349931
0.61_138.0552m/z	138.055	Pos	3-Pyridylacetic acid	40.5	6.44042	0.0149223	1.70149	1.36724e+07	8.03554e+06	6.48847e+06	1.0408e+07	7.72161e+06	2.19076e+07	1.42888e+07	1.84716e+07	1.1937e+07	1.81559e+07	7.54061e+06	1.00103e+07	8.64218e+06	8.37561e+06	7.42891e+06	5.17771e+06	6.89707e+06	1.02119e+07
9.37_653.3073m/z	653.307	Pos	(R)-6'-O-(4-Geranyloxy-2-hydroxycinnamoyl)-marmin	39.2	1.14089	0.00338161	1.70516	380129	222928	255352	319627	346237	421335	303800	572352	368937	453388	208249	170500	244500	354751	201356	274616	92349.8	237101
2.47_311.1256m/z	311.126	Pos	4'-Methoxymucidin	53.2	1.17923	0.000864933	1.70566	370177	217029	305300	319065	341121	592728	328194	326627	407605	340779	268495	241204	251061	243484	182998	175429	209144	164422
8.78_255.2326m/z	255.233	Neg	1-Pentadecene	39	1.14502	0.0210096	1.71053	458139	267835	254755	378831	861919	383340	468637	653399	363427	300806	323503	240149	277838	269862	257831	221492	328893	223109
3.50_801.2058m/z	801.206	Neg	Kaempferol 3-gentiobioside 7-rhamnoside	50	1.44694	9.31647e-06	1.7158	479941	279719	430498	430220	466481	420061	454759	500666	537300	599548	302586	301665	318667	351749	240771	257757	294393	170162
4.16_327.2168m/z	327.217	Neg	12-hydroxy-8E,10E-heptadecadienoic acid	47.8	13.534	0.000346618	1.72339	4.8569e+07	2.81822e+07	5.1018e+07	5.20621e+07	4.90781e+07	4.57655e+07	3.12392e+07	5.75792e+07	3.85547e+07	6.32554e+07	1.96982e+07	3.38858e+07	2.77312e+07	2.96095e+07	2.86332e+07	2.42929e+07	4.07475e+07	2.08592e+07
2.85_203.0821m/z	203.082	Neg	Glycyl-Phenylalanine	40.5	1.64252	0.0319843	1.72456	1.00506e+06	582795	723016	691827	1.76728e+06	837929	502263	1.69557e+06	950172	872459	634577	399146	639286	884133	526304	696225	578154	304534
1.42_132.1023m/z	132.102	Pos	Triethanolamine	39.2	2.70776	0.000251835	1.72688	1.85968e+06	1.0769e+06	1.74736e+06	1.48823e+06	1.88512e+06	2.77211e+06	1.48375e+06	1.61072e+06	1.97232e+06	1.91784e+06	1.15953e+06	1.02517e+06	1.14368e+06	1.24635e+06	1.01012e+06	1.22462e+06	1.14707e+06	658672
5.76_677.1947m/z	677.195	Neg	Sucrose octaacetate	37	2.58883	5.59854e-06	1.73048	1.51253e+06	874049	1.48289e+06	1.75896e+06	1.44668e+06	1.82255e+06	1.31757e+06	1.18841e+06	1.52934e+06	1.5538e+06	758673	1.15208e+06	904397	802440	843702	663020	920851	947234
7.40_653.2718m/z	653.272	Pos	Harderoporphyrinogen	51.6	1.13911	0.00745626	1.73603	404515	233011	307318	281554	418945	486565	276329	656009	287860	521535	247315	189817	260668	344872	205354	275676	123414	216973
6.97_607.2680m/z	607.268	Pos	Protoporphyrinogen IX	37.5	1.29921	0.00212201	1.73985	463670	266500	438138	400680	294531	385140	391026	641871	539873	618097	396239	143468	295964	348185	237036	272288	178960	259862
3.85_285.0396m/z	285.04	Neg	Pratenol B	48	2.92085	0.000198808	1.74006	2.11463e+06	1.21527e+06	2.0656e+06	2.17364e+06	2.24879e+06	1.40483e+06	2.85247e+06	1.62506e+06	2.11217e+06	2.43449e+06	1.19372e+06	1.68929e+06	1.39838e+06	1.31214e+06	1.03215e+06	1.02451e+06	1.08061e+06	991320
8.26_591.1583m/z	591.158	Pos	SN38 glucuronide	39.1	1.07542	0.000399554	1.7405	291215	167317	304098	229199	299980	191329	312269	388612	344107	260128	235077	143047	186079	180113	148554	137401	205522	102739
4.73_310.2139n	309.207	Neg	Sterebin A	44.1	6.54853	0.000130736	1.74954	1.04475e+07	5.97155e+06	9.57147e+06	1.31354e+07	8.00201e+06	9.33338e+06	7.44455e+06	1.24478e+07	1.04953e+07	1.31499e+07	4.92545e+06	6.35832e+06	5.81246e+06	6.1536e+06	6.13064e+06	5.41369e+06	7.81677e+06	5.16147e+06
6.15_294.2206n	317.21	Pos	8-hydroxy-11Z-octadecen-9-ynoic acid	40.3	1.84727	0.000447386	1.75455	859812	490048	624202	621627	1.03592e+06	1.10517e+06	712652	1.09375e+06	726692	958477	503156	495678	554673	665185	425423	436230	488637	351401
10.00_568.3244m/z	568.324	Pos	PS(10:0/10:0)	38.8	1.37826	5.13684e-05	1.75849	447447	254449	560485	407182	531258	401618	455595	332498	500491	390448	209645	323743	245358	202686	263540	249279	198924	342417
8.99_623.1004m/z	623.1	Pos	Kaempferol 7-(6''-galloylglucoside)	37.7	1.77505	0.0192487	1.76769	1.04517e+06	591262	706455	795634	782947	960237	1.01559e+06	2.02307e+06	782128	1.29528e+06	668459	417818	684575	967449	497949	629674	257060	607113
0.64_112.0509m/z	112.051	Pos	Cytosine	46.8	1.59814	0.00010265	1.76816	583944	330255	488299	599801	609475	412642	585115	543970	830081	602165	453809	327801	343205	248005	317305	314177	294723	343014
9.55_653.1492m/z	653.149	Pos	Catechin 3',4'-diglucoside	35	1.08278	0.00469174	1.7781	339074	190694	296811	362073	254170	473717	293936	487443	271256	273189	147096	145115	221023	370857	160365	223953	100149	156993
4.16_310.2139n	309.207	Neg	9H-12(13)-EpODE	51.4	1.20165	0.000351872	1.77875	366799	206211	380682	371504	380810	344649	228841	441759	302327	483821	140314	242623	194121	199426	218301	183992	319767	151145
8.59_593.1670m/z	593.167	Pos	Aurasperone C	38.7	1.27778	0.0369855	1.79892	592767	329514	723122	140437	218997	766037	908085	827704	381604	776152	390260	255550	316267	302989	342761	157301	287418	583563
6.94_424.2971m/z	424.297	Pos	PGF2alpha-EA(d4)	35.2	1.14527	9.06595e-05	1.80025	294430	163549	275446	267948	259505	383139	218538	258821	403002	289037	150551	164569	169163	192369	157936	158582	122070	193155
6.65_875.4683m/z	875.468	Neg	(3b,16a,20R)-3,16,20,22,25-Pentahydroxy-5-cucurbiten-11-one 3-[glucosyl-(1->6)-glucoside]	52.9	1.99394	0.000201266	1.80265	960480	532816	930758	999932	722595	1.19808e+06	1.01282e+06	1.17721e+06	720405	922049	340192	692857	577082	698198	488550	696359	275626	493665
9.55_653.2213m/z	653.221	Pos	1,N2-propanodeoxyguanosine	37.8	2.28186	0.000348626	1.81574	1.24295e+06	684540	1.0175e+06	1.22886e+06	907780	1.34868e+06	1.20625e+06	1.70999e+06	1.11573e+06	1.40878e+06	628298	566332	775307	1.13129e+06	593773	773066	345244	663009
3.55_907.2912m/z	907.291	Neg	(6R)-5,10-methenyltetrahydrofolate	33.1	1.37436	0.0104485	1.81973	594319	326597	760638	964507	482138	932314	383244	373990	473131	384594	298983	406020	341152	318452	312042	385048	287342	263735
3.31_479.2144m/z	479.214	Neg	2-O-(beta-D-galactopyranosyl-(1->6)-beta-D-galactopyranosyl) 2S-hydroxynonanoic acid	39.3	1.10304	0.00015214	1.8209	286813	157511	321401	317999	376705	318489	242356	266231	227414	223910	118249	164803	177485	249402	137538	147953	99170	165490
7.96_643.2806m/z	643.281	Pos	Neuromedin B (1-3)	39.6	1.40936	0.0294727	1.82155	654066	359072	449487	414901	373971	607718	466205	1.15611e+06	760537	1.0036e+06	757919	241190	460262	381677	257882	231128	310105	232412
9.89_612.4031m/z	612.403	Pos	7,8-Dehydroastaxanthianthin	37.6	1.06237	0.00052824	1.82244	276179	151544	201704	380918	377480	209912	279498	236117	266263	257538	120681	198753	162429	167853	140659	204292	99294.3	118390
7.00_695.2035m/z	695.204	Neg	cis-Ferulic acid [arabinosyl-(1->3)-[glucosyl-(1->6)]-glucosyl] ester	37.4	1.1821	1.93101e-05	1.82433	301605	165324	282804	298409	431845	261609	252742	282696	304058	298679	181364	155372	181179	206800	149469	122672	167694	158041
2.79_369.1758m/z	369.176	Neg	Androsterone sulfate	43.5	1.43757	0.00226174	1.83299	519761	283560	293512	343904	357867	637618	656714	703656	561940	602879	320138	261678	338351	433236	228769	188459	249282	248566
10.52_643.4555m/z	643.456	Pos	Mosinone A	45.3	3.47416	0.00286114	1.83456	3.17075e+06	1.72834e+06	2.65811e+06	3.12253e+06	4.01707e+06	3.5511e+06	3.9534e+06	3.09767e+06	3.35282e+06	1.61328e+06	1.78023e+06	1.22378e+06	2.1336e+06	3.39677e+06	1.32309e+06	2.05393e+06	743948	1.17139e+06
2.30_164.0712m/z	164.071	Neg	Normetanephrine	58.2	3.20416	2.24675e-05	1.84522	2.1955e+06	1.18983e+06	1.90403e+06	1.8155e+06	2.60241e+06	3.04041e+06	1.85737e+06	2.17845e+06	2.27741e+06	1.88838e+06	1.29942e+06	1.20777e+06	1.24867e+06	1.23881e+06	1.131e+06	1.23376e+06	1.29497e+06	864257
0.60_506.2090m/z	506.209	Pos	3-Fucosyllactose	40	1.69727	0.000620031	1.84787	680245	368124	651162	676950	574518	948597	595686	457886	773569	763591	530577	455380	487466	476443	248781	171653	312654	262036
9.51_582.3755m/z	582.376	Pos	gamma-Chaconine	35.8	1.07916	0.00143515	1.85492	296842	160030	317833	240501	261667	510562	299267	237587	256268	251049	108293	206272	173441	205760	146618	165963	116623	157267
7.58_377.1422m/z	377.142	Neg	Eremopetasitenin A2	41.7	2.8812	0.0386037	1.86805	2.92462e+06	1.5656e+06	1.99355e+06	1.73993e+06	5.59015e+06	2.45152e+06	2.69559e+06	1.55911e+06	2.29416e+06	5.07295e+06	1.2037e+06	2.13705e+06	1.63591e+06	1.56699e+06	1.4953e+06	761310	2.87019e+06	854387
4.56_180.1148n	181.122	Pos	3-tert-Butyl-4-hydroxyanisole	52.6	1.53482	0.00365507	1.86936	637510	341031	613392	618472	690763	1.15209e+06	453290	523175	429914	618982	277836	500572	391411	395825	290652	292525	261968	317463
1.12_410.0551m/z	410.055	Pos	Berberine chloride	32	1.05288	0.00273884	1.87075	278105	148660	171645	180404	207772	375296	329411	303160	282123	375032	176289	167357	196020	244414	101299	71593.8	132034	100270
2.66_382.0998m/z	382.1	Neg	Succinyladenosine	39.6	1.74802	0.00420315	1.87271	826735	441464	637694	671621	941958	642517	685489	1.4369e+06	556946	1.04076e+06	399380	499596	497971	594938	384956	330989	564777	259103
6.37_885.4913m/z	885.491	Neg	PI(18:3(6Z,9Z,12Z)/22:6(4Z,7Z,10Z,13Z,16Z,19Z))	53.9	1.38389	0.0075461	1.87292	554746	296194	566481	513824	389451	761873	451434	705916	363962	685027	167374	297634	380302	675899	212085	346647	108464	181143
2.15_401.1084m/z	401.108	Neg	4-Hydroxy-5-(3',4'-dihydroxyphenyl)-valeric acid-O-glucuronide	57.6	1.17138	0.00240664	1.87559	339797	181168	225036	253294	213994	428116	438927	453198	330821	374992	189659	196756	234217	316236	128119	89737.9	138562	156057
6.62_903.4990m/z	903.499	Neg	Torvoside B	46.2	1.68548	0.00050686	1.88823	677782	358951	776823	967684	569026	654051	749362	630823	591380	483110	195851	471269	395706	519999	322196	465343	149298	351948
9.55_655.3107m/z	655.311	Pos	8-Hydroxycarteolol	44.7	1.53728	0.000696713	1.90925	551725	288974	432573	519156	491257	587306	420314	824345	478847	660002	249088	245299	330717	497764	247231	337837	132642	271215
3.51_349.1858m/z	349.186	Neg	Citrulline	37.6	1.07625	0.000619872	1.9139	278228	145373	372018	291430	241397	289216	194053	295247	214725	327739	132153	185829	191385	256171	99360.8	138812	75266	84004.8
9.89_533.3835m/z	533.383	Pos	Tetranor 12-HETE	38.4	1.82363	7.15972e-05	1.91597	701847	366314	734065	676118	784968	556009	601619	861266	847831	552900	400194	261225	397934	532384	334694	466283	156811	380987
2.24_247.1300m/z	247.13	Pos	Octyl 2-furoate	57.8	1.54873	0.000101436	1.91905	521096	271539	496683	423795	527476	795954	413643	485763	451305	574152	282695	300268	295133	302435	247945	260044	314556	169236
6.36_545.3858m/z	545.386	Pos	Ganoderic acid Mj	54	1.95037	0.00135248	1.92237	937199	487522	1.00626e+06	1.12203e+06	757108	1.12124e+06	716713	1.00723e+06	639209	1.1278e+06	380235	567651	637804	965526	337240	487248	128618	395854
8.85_547.4146m/z	547.415	Pos	Campesteryl p-coumarate	37.6	1.03432	7.35438e-06	1.93482	213543	110368	205414	220144	197299	245925	214487	228101	204217	192755	73871.3	113004	120795	175509	99941.9	142099	50717.3	107009
2.31_147.0446m/z	147.045	Neg	3-(3-Hydroxyphenyl)propanoic acid	38.7	1.06651	1.3217e-05	1.9457	227151	116745	206620	188788	270668	314550	191077	221682	232100	191720	128829	120119	124529	124638	108962	120625	127798	78462.2
2.36_471.1713m/z	471.171	Neg	alpha-L-Rhamnopyranosyl-(1->3)-alpha-D-galactopyranosyl-(1->3)-L-fucose	38.1	1.16261	0.00129411	1.95256	304729	156066	197744	248370	209949	245790	367384	363969	391180	413446	214179	99801.6	188305	250935	123828	98909.7	108508	164066
13.79_737.4130m/z	737.413	Neg	(25S)-Spirostane-3b,5b,6a-triol 3-[4''-rhamnosylglucoside]	45.2	1.26798	0.0129893	1.95847	457376	233538	339418	425617	83493.1	729590	594602	655685	357885	472718	141610	150749	220688	369707	246387	327301	155087	256771
4.15_853.3675m/z	853.367	Neg	Pisumoside A	38.8	1.48664	0.0243206	1.95987	745942	380607	1.26905e+06	1.15677e+06	1.04795e+06	885488	382685	298142	346175	581276	253113	583842	358379	238182	402836	424500	491737	292271
1.42_130.0869m/z	130.087	Neg	Triethanolamine	39.1	1.9292	0.000132708	1.9901	774246	389048	701490	582951	856909	1.19898e+06	617650	651676	865223	719091	407154	406458	413565	427082	364532	437610	409566	246419
11.24_453.3372m/z	453.337	Pos	Glycyrrhetinic acid	39.4	1.08673	0.00062902	1.99128	259221	130178	226458	241990	308211	208812	362094	338184	251721	136296	103243	131524	134812	169669	125544	136330	57895.8	182407
9.68_660.4260n	643.423	Pos	Tsugaric acid A 21-glucosyl ester	39.2	1.29805	0.00256447	2.00128	409219	204478	339859	357708	773500	326447	393848	445655	356836	279897	140721	208110	192876	229796	216081	247701	192123	208417
5.80_326.2261n	327.233	Pos	15beta-Hydroxydesogestrel	52.7	1.37858	0.000583791	2.00951	422595	210298	348172	385875	579848	618047	290253	402753	315954	439855	162281	250475	247226	328923	173369	228542	129773	161793
8.46_269.2119m/z	269.212	Neg	3-Pentadecenal	45.1	2.30656	0.00288971	2.0477	1.24498e+06	607989	1.57186e+06	1.42859e+06	1.29891e+06	1.11538e+06	800005	552728	2.07639e+06	1.116e+06	599864	887030	595783	300456	620196	471527	690632	698427
3.38_751.2127m/z	751.213	Neg	Isorhamnetin 3-O-[a-L-rhamnopyranosyl-(1->3)-a-L-rhamnopyranosyl-(1->6)-b-D-glucopyranoside]	40.7	1.86293	0.00164632	2.06185	784766	380613	790958	466496	581910	1.40995e+06	683938	763385	798950	782538	354712	380881	440219	585063	321008	341573	292557	328894
8.05_341.3061m/z	341.306	Pos	20-oxo-heneicosanoic acid	41.2	1.31204	0.00800673	2.0631	441165	213836	329051	447462	921233	285290	382871	436657	340258	386497	294096	256929	237821	162438	189851	129284	216413	223857
4.62_291.1956m/z	291.196	Pos	Corchorifatty acid A	52.3	2.64969	9.98917e-05	2.07129	1.41232e+06	681856	1.26764e+06	1.22301e+06	1.72285e+06	1.99581e+06	966355	1.59443e+06	1.06068e+06	1.46779e+06	569084	774920	779373	994115	584340	629331	652957	470730
6.65_623.2520m/z	623.252	Pos	1,7-Dimethylguanosine	45.8	2.68153	0.00497048	2.07401	1.76456e+06	850797	1.37764e+06	1.58833e+06	1.21715e+06	2.08054e+06	1.32809e+06	3.32498e+06	1.12094e+06	2.07884e+06	987437	765524	1.02925e+06	1.33479e+06	672345	837294	446521	733221
9.59_431.3890m/z	431.389	Pos	(3beta,5alpha,6beta,24R)-Stigmastane-3,5,6-triol	39.3	1.41067	0.000157675	2.08181	393471	189004	327825	464915	271993	551082	339371	358684	480308	353593	128745	152537	202138	325133	175870	209396	134511	183705
3.68_267.1610m/z	267.161	Pos	Epinastine	43.6	1.37783	8.37381e-06	2.08782	349938	167610	275224	304047	451209	437140	378008	365635	280002	308243	155724	197444	189870	216443	145349	160969	120279	154797
10.21_641.4501m/z	641.45	Pos	PA(O-16:0/15:1(9Z))	38.6	1.93543	4.17518e-05	2.12596	707934	332994	715392	726001	736634	720804	726383	837671	711288	489299	314814	283124	411348	636105	254641	405697	136718	221508
10.74_648.4492m/z	648.449	Pos	9,10-12,13-diepoxy-octadecanoate	38.8	1.04177	0.000251569	2.14594	216759	101009	234726	141031	271219	217964	286462	226531	229758	126381	92655.2	70540.6	111188	170369	90829.9	135585	61649	75255.2
3.04_395.1904m/z	395.19	Neg	Pregnenolone sulfate	37.8	1.4519	0.000241276	2.15198	404840	188124	232162	297058	263060	501041	485299	565187	453097	441814	185219	195680	204049	231248	172200	163274	165213	188114
6.15_277.2170m/z	277.217	Pos	13-HOTE	45.4	2.84283	0.000189648	2.19491	1.5521e+06	707138	1.10792e+06	1.11544e+06	2.07301e+06	1.89223e+06	993940	1.85957e+06	1.41308e+06	1.96163e+06	795591	685309	832942	1.01793e+06	581333	571471	724586	447943
2.30_462.2005m/z	462.201	Pos	LysoPE(0:0/14:1(9Z))	37.4	1.2273	0.00137162	2.22143	306808	138112	213976	134939	218046	485861	366256	296653	369316	369416	169258	141418	169607	198144	106618	83400.8	137583	98871.1
5.67_309.2066m/z	309.207	Neg	10E-heptadecen-8-ynoic acid	43.1	1.05816	0.000464169	2.24042	218644	97590.5	162607	155136	321752	278235	159478	300483	215771	155692	94249	118658	115429	133381	79751.9	90545	94615.5	54095.3
4.51_691.2660m/z	691.266	Pos	Lipoyllysine	35.5	1.75744	0.00345612	2.26881	681188	300240	609556	631267	382655	708979	402245	1.07861e+06	598336	1.03785e+06	417026	106152	369542	585447	230939	349334	87845.7	255637
10.36_673.4964m/z	673.496	Pos	1-(8-[5]-ladderane-octanyl)-2-(8-[3]-ladderane-octanyl)-sn-glycerol	38.2	1.4209	6.03577e-07	2.27169	327358	144103	265117	288519	368682	358214	339549	320755	402508	275522	148771	96660.5	148997	201559	139210	183958	129089	104583
8.42_623.2832m/z	623.283	Pos	Cholic acid glucuronide	48.1	5.94524	6.89884e-05	2.27994	6.34167e+06	2.7815e+06	5.88651e+06	5.76387e+06	4.35271e+06	5.83015e+06	5.14389e+06	8.33186e+06	7.61918e+06	7.80521e+06	1.55717e+06	2.33703e+06	2.75495e+06	4.37065e+06	2.80806e+06	3.63529e+06	1.03541e+06	3.75347e+06
7.83_635.2516m/z	635.252	Neg	Coproporphyrin III	43.6	1.21052	0.0158386	2.28907	365593	159712	199546	246338	185605	368514	339786	716101	250630	618224	236702	133610	218931	286481	100494	114552	88957	97971
3.27_319.1335m/z	319.133	Pos	Licoagrochalcone B	37.6	1.54054	0.00231965	2.29399	511023	222766	472007	614795	410684	972170	336401	543479	334162	404488	159513	345741	253016	253794	192516	227533	143902	206115
8.54_637.2728m/z	637.273	Pos	1-Oleoylglycerophosphoinositol	38.1	1.05538	0.000275265	2.30058	206948	89954.5	154337	210395	139312	214400	142160	328021	239330	227626	67394.9	75037.8	93736.4	138777	86172.5	109730	48758.1	100029
5.35_311.2224m/z	311.222	Neg	12-heptadecynoic acid	41.4	3.62224	2.73972e-05	2.30643	2.35074e+06	1.01921e+06	3.1141e+06	2.57285e+06	3.02677e+06	2.53773e+06	1.43229e+06	2.27524e+06	2.094e+06	1.75293e+06	1.01211e+06	1.44387e+06	1.13727e+06	955817	901160	976029	929527	797924
7.66_965.5872m/z	965.587	Neg	PS(O-16:0/0:0)	46.1	1.49866	0.000112967	2.3229	405353	174503	422525	470822	278895	597469	373321	420690	398063	281042	149616	227259	225398	299318	123609	112269	132756	125801
4.15_504.3463n	505.353	Pos	Theasapogenol E	39.8	1.50518	0.00227121	2.33156	489317	209867	519785	556827	413468	467792	187338	618438	388065	762823	101964	266496	180024	171611	239710	139509	483520	96102.7
0.60_929.2760m/z	929.276	Neg	2-Feruloyl-1,2'-disinapoylgentiobiose	35.3	1.2559	0.000152263	2.34831	283725	120821	356878	232550	169100	365430	223768	224787	373471	323814	179369	129303	154499	154825	87142.9	56732	111877	92819.8
10.77_647.4071m/z	647.407	Pos	PA(22:6(4Z,7Z,10Z,13Z,16Z,19Z)/12:0)	37.8	2.50806	0.000109628	2.352	1.12033e+06	476328	1.00173e+06	987562	1.32652e+06	1.46981e+06	1.53587e+06	948649	1.0625e+06	629969	450973	424024	566437	824315	386220	468719	293417	396524
11.02_631.4864m/z	631.486	Pos	Decanoylcarnitine	50.1	2.22492	1.73987e-06	2.3567	789869	335160	663563	781303	811930	934062	837260	766914	968054	555870	369350	267509	375740	490360	294579	406091	187651	289996
9.41_959.5222m/z	959.522	Pos	Hoduloside II	43.4	1.03493	5.50788e-05	2.36858	187074	78981.6	248567	185800	182160	215694	140030	101491	245363	177485	106140	88335.7	93518.4	86080	64444.7	50524.2	83204.4	59605.5
3.63_769.2079m/z	769.208	Pos	para-hydroxyrosiglitazone	38.9	1.29071	0.000344639	2.38503	312062	130842	319102	459052	219474	467023	170071	282924	282244	296604	100821	173718	151015	178505	110669	107319	112472	112215
6.58_293.2117m/z	293.212	Neg	alpha-kamlolenic acid	46.2	8.18587	0.00960126	2.39075	1.65403e+07	6.91846e+06	3.06119e+07	1.96338e+07	1.53874e+07	1.99786e+07	8.42629e+06	5.84786e+06	1.15845e+07	2.08519e+07	3.63201e+06	1.68404e+07	8.33212e+06	4.52393e+06	5.5048e+06	3.67898e+06	7.65021e+06	5.1852e+06
10.44_819.5288m/z	819.529	Neg	MGDG(18:3(9Z,12Z,15Z)/18:3(9Z,12Z,15Z))	41.1	4.01854	3.36738e-05	2.40191	2.7638e+06	1.15067e+06	3.8072e+06	2.93278e+06	2.46193e+06	3.31043e+06	2.08683e+06	1.69581e+06	3.30263e+06	2.51282e+06	1.1745e+06	1.54781e+06	1.34182e+06	1.30316e+06	959513	557451	1.09511e+06	1.22598e+06
0.60_536.2219m/z	536.222	Pos	Glutamyl-Hydroxyproline	42.6	1.33731	0.000652814	2.41251	331245	137303	297159	284923	245569	558328	255557	222756	439705	345962	205438	132865	179557	200369	95048.2	80237.9	126925	77981.7
3.78_563.1866m/z	563.187	Pos	Gibberellin A38 glucosyl ester	38.5	1.33402	0.00166324	2.4148	359211	148754	306509	658343	204829	494468	246004	365612	255108	342812	148288	153773	169879	207577	127628	138756	107321	136808
11.35_775.5445m/z	775.544	Pos	PG(18:0/18:2(9Z,12Z))	40.2	1.72961	8.34173e-05	2.42383	523624	216032	685491	581088	705169	556988	374220	331871	584962	369203	316199	239275	263155	233990	168908	119256	220999	166471
4.16_655.4433m/z	655.443	Neg	3-O-(2-O-(2E-decenoyl)-alpha-L-rhamnopyranosyl)-3-hydroxydecanoic acid	40.8	4.18723	0.00044352	2.43744	3.33951e+06	1.37009e+06	3.57675e+06	3.50739e+06	3.18011e+06	3.01563e+06	1.60475e+06	4.27148e+06	2.51761e+06	5.04237e+06	725628	1.7115e+06	1.25061e+06	1.31469e+06	1.48957e+06	1.00715e+06	2.68304e+06	778529
3.58_287.1495m/z	287.15	Neg	4-propionyl butyric acid	39	1.68635	1.1209e-06	2.4487	449982	183764	424749	389501	604180	523063	450667	348828	391670	467202	142430	275766	198692	177879	168836	154807	197789	153913
5.31_263.2019m/z	263.202	Pos	Santalyl acetate	44	2.51329	0.0040677	2.4587	1.38393e+06	562871	2.49867e+06	1.99815e+06	1.49095e+06	1.1525e+06	605075	836413	1.45789e+06	1.03183e+06	536927	1.08451e+06	686230	437248	439512	320145	726312	272078
11.11_951.6302m/z	951.63	Pos	PI(O-20:0/22:4(7Z,10Z,13Z,16Z))	40.2	1.84663	0.00013815	2.47429	596945	241259	687694	712323	484336	913674	419067	556151	524447	477863	331741	351850	335463	322796	147056	126680	111931	202555
6.10_885.4895m/z	885.489	Neg	Desglucoparillin	44	1.50415	0.00028718	2.48866	415237	166852	519780	514344	327608	494743	313171	443080	290905	418264	100732	142792	216775	406800	116928	184916	23097.1	142772
0.59_520.2243m/z	520.224	Pos	Isoglobotriaose	39.4	2.81469	0.0019587	2.48907	1.58567e+06	637052	1.5497e+06	1.90296e+06	1.08095e+06	2.96737e+06	1.01501e+06	1.22395e+06	1.11439e+06	1.83102e+06	920638	876315	863807	794469	410298	365862	614820	250211
3.59_836.2730n	881.254	Neg	Uroporphyrinogen III	38.2	3.15193	0.00325296	2.50728	2.03808e+06	812866	2.0132e+06	1.71809e+06	1.24109e+06	4.33296e+06	1.57145e+06	1.92313e+06	1.69896e+06	1.80578e+06	739512	859921	945810	1.238e+06	679922	794589	616942	628236
8.22_285.2431m/z	285.243	Neg	Palmitaldehyde	54.6	1.14685	3.68622e-05	2.51956	216046	85747.6	266285	263531	243455	185724	169176	209078	268203	122916	145216	86268.2	91057	41686.9	80438.2	57495.8	75178.6	108640
10.39_641.4440m/z	641.444	Pos	Trihexyphenidyl	38.9	1.07347	0.000201343	2.53256	194363	76745.8	106440	194584	244848	233175	161880	205811	271226	136940	77175	39662.5	86765.8	143460	66725.7	106369	33547.1	60260.8
5.02_309.2065m/z	309.207	Neg	Norlinolenic acid	40.8	13.1088	2.64558e-05	2.53348	2.89113e+07	1.14117e+07	3.98871e+07	3.58357e+07	3.34072e+07	2.79356e+07	1.74414e+07	2.71834e+07	2.41667e+07	2.54331e+07	9.89242e+06	1.85735e+07	1.37262e+07	1.27126e+07	9.0972e+06	8.8293e+06	1.21279e+07	6.33439e+06
10.47_887.4295m/z	887.43	Neg	26-(2-Glucosyl-6-acetylglucosyl]-1,3,11,22-tetrahydroxyergosta-5,24-dien-26-oate	38.2	1.23882	0.0014314	2.56041	280232	109448	276925	305749	143821	147399	276926	308225	519280	263531	176471	79156.5	124565	118068	94331.4	65400.6	134209	83384.7
8.92_711.5073m/z	711.507	Neg	Prostaglandin F1a	38	1.27052	0.000929075	2.57974	293099	113616	258030	263330	126184	503790	269624	360735	357302	205800	101550	76613	126311	200770	100921	134329	68253	100180
1.38_397.1836m/z	397.184	Neg	gamma-Glutamyl-beta-aminopropiononitrile	39.1	1.03857	0.000128054	2.57984	181111	70202.4	166027	116978	198545	298386	129482	160230	199361	179881	90711.7	82706.8	89232.1	94277.9	51172.7	54471.2	63533.9	35513.1
3.47_267.1598m/z	267.16	Pos	Arlatin	46.1	1.11095	0.000497821	2.58198	219485	85006.6	157537	181366	202104	390435	199149	219963	182791	222540	70725.1	64068.8	106224	183877	63789.6	83233.7	45180.3	62954.8
5.62_364.3207m/z	364.321	Pos	5-(12-Heptadecenyl)-1,3-benzenediol	40.5	3.0875	0.00137846	2.58367	1.77719e+06	687855	2.09119e+06	2.03434e+06	1.31094e+06	2.94679e+06	949174	855992	2.4094e+06	1.6197e+06	1.01993e+06	997891	904099	694476	471610	291354	511692	611783
9.40_563.4001m/z	563.4	Pos	Phenol-formaldehyde, cross-linked, triethylenetetramine activated	36.5	1.96163	2.11023e-07	2.62109	566047	215958	565161	636733	486889	750387	488012	527133	575370	498688	242531	184739	248570	318439	183347	230314	166442	153286
7.90_609.2715m/z	609.271	Pos	Harderoporphyrin	50	13.0311	2.54796e-05	2.65573	2.63897e+07	9.93689e+06	1.93533e+07	2.30866e+07	2.21451e+07	2.89188e+07	1.76065e+07	3.38542e+07	3.46908e+07	3.1462e+07	6.94659e+06	8.68368e+06	1.04194e+07	1.5628e+07	9.45434e+06	1.32611e+07	4.12047e+06	1.09814e+07
7.46_677.4280m/z	677.428	Neg	Momordicoside G	37.1	1.28429	0.00178541	2.66891	293000	109783	217474	316842	212464	300291	260773	237132	535149	263873	301907	77466.1	159312	98563.9	60252.6	44873.1	68576.9	67307.7
9.25_971.6024m/z	971.602	Pos	PI(19:0/22:2(13Z,16Z))	41.4	1.83559	0.000348305	2.69055	562784	209171	296714	403344	419242	809437	586606	752777	671351	562804	155299	143902	236989	411765	181352	304946	26353.7	212757
7.90_611.2828m/z	611.283	Pos	Threoninyl-Tryptophan	49.8	3.43179	2.15174e-05	2.69602	1.80686e+06	670197	1.32258e+06	1.8182e+06	1.47708e+06	1.85829e+06	1.20676e+06	2.31346e+06	2.34707e+06	2.11145e+06	459369	572459	727021	1.14923e+06	613372	870098	250037	719981
4.30_308.1990n	291.196	Pos	Methylgingerol	46.4	2.20552	0.00160587	2.72864	943667	345838	1.51802e+06	1.2332e+06	1.42256e+06	980547	484494	706336	556075	648107	243988	530092	452056	582087	239620	304270	256164	158427
7.91_608.2641n	607.257	Neg	Harderoporphyrin	47.9	2.90011	2.21481e-06	2.78803	1.21377e+06	435351	1.03586e+06	1.10452e+06	877211	1.25313e+06	995753	1.56119e+06	1.50382e+06	1.37871e+06	333724	372357	467567	696619	403135	510245	220615	478547
8.23_567.3542m/z	567.354	Neg	2-Oleoylglycerophosphocholine	38.9	1.78824	0.000868098	2.81039	559143	198956	437525	380875	822407	751378	823219	465598	334073	458070	296282	437428	293170	145799	104742	62100.3	146378	105749
8.17_609.1602m/z	609.16	Pos	Rutaretin 9-rutinoside	37.9	3.90336	4.4582e-06	2.81839	2.23879e+06	794350	2.18368e+06	1.32184e+06	2.31694e+06	2.07654e+06	2.49013e+06	2.59648e+06	2.49781e+06	2.42688e+06	431759	463433	730614	1.29665e+06	858086	1.18274e+06	246992	1.14453e+06
0.60_588.1698m/z	588.17	Neg	Epirubicin	40.2	1.77856	8.49744e-05	2.81893	490564	174025	367543	379137	326878	821039	468950	461935	546431	552599	219958	230493	207788	172915	140261	89141	134921	196722
8.18_609.2708m/z	609.271	Pos	Irinotecan	44.8	19.8279	3.65031e-06	2.82642	5.67314e+07	2.00718e+07	4.37614e+07	5.08007e+07	4.74056e+07	6.15493e+07	4.52887e+07	7.65043e+07	6.84276e+07	6.01139e+07	1.25098e+07	1.79833e+07	2.06322e+07	3.14036e+07	1.95114e+07	2.61205e+07	7.41991e+06	2.49939e+07
8.81_657.2207m/z	657.221	Pos	Lactodifucotetraose	38.8	2.92418	3.6876e-05	2.83714	1.31526e+06	463587	1.12497e+06	1.43152e+06	881904	1.50446e+06	772749	1.8881e+06	1.32422e+06	1.59418e+06	375180	348845	480685	718031	446489	610628	198896	529943
8.17_609.1215m/z	609.122	Pos	Prunin 6''-O-gallate	36.4	2.46169	0.00067292	2.83889	1.02344e+06	360508	915334	401359	820260	1.02619e+06	907582	1.74509e+06	1.37554e+06	996202	180095	269236	355039	615788	365977	546642	117835	433453
6.16_293.2115m/z	293.211	Neg	13-OxoODE	58.1	2.00857	0.00029052	2.86625	659035	229929	413231	398459	895991	857105	495995	1.001e+06	517990	692505	255889	213719	291797	405783	168062	181386	234905	87893.2
1.63_647.2041m/z	647.204	Neg	Glycogen	38.3	3.06578	4.20648e-05	2.869	1.39683e+06	486871	922652	1.10031e+06	735537	1.5511e+06	1.5715e+06	1.73753e+06	1.87397e+06	1.68207e+06	438623	476524	551682	739899	422059	283346	426790	556042
11.28_631.4956m/z	631.496	Pos	Cheritamine	40.4	1.45991	0.000448531	2.87376	353829	123124	223466	253065	626294	463322	402440	355219	303064	203765	115004	141179	135555	150484	110693	133367	93265.2	105447
11.37_631.4193m/z	631.419	Pos	Momordicoside K	37.5	2.27195	8.94587e-06	2.87941	746298	259184	507021	674324	701000	1.1209e+06	803294	742388	868468	552981	271343	274519	302711	362271	215658	283187	152221	211565
9.40_637.1953m/z	637.195	Pos	Tolnaftate	38.9	1.53407	4.51485e-05	2.88757	361187	125084	312684	454824	302995	513807	203472	355535	364611	381570	68792.6	105525	139133	243081	111034	165143	27158.1	140801
6.38_929.4786m/z	929.479	Neg	Diosgenin 3-[glucosyl-(1->4)-rhamnosyl-(1->4)-glucoside]	51.1	1.59185	4.17278e-06	2.90169	373370	128673	393956	380684	334389	466613	319897	437465	251046	402907	97564.9	180981	170315	232398	87031.5	143094	24995.2	93005.2
3.63_737.1794m/z	737.179	Neg	Homatropine Methylbromide	30.1	1.79894	0.000140083	2.90586	525725	180919	592891	855974	418685	657455	358781	491265	331891	498860	148687	248483	236191	311402	125648	145338	122362	109243
9.40_318.1465n	637.3	Pos	2-Hydroxyenterodiol	41	7.28088	3.47788e-05	2.90958	8.06372e+06	2.77143e+06	7.49743e+06	1.05508e+07	5.39116e+06	9.8565e+06	5.55007e+06	8.83836e+06	8.24366e+06	8.58176e+06	948454	1.77218e+06	2.81553e+06	5.72597e+06	2.72733e+06	3.99678e+06	580537	3.60468e+06
5.68_901.4829m/z	901.483	Neg	Asparagoside D	45.7	1.60947	0.000152461	2.95657	414962	140352	474817	470040	376250	585346	267765	484679	298136	362662	53523.6	142891	187857	367155	92848.4	132593	11133.7	134819
9.61_447.3845m/z	447.384	Neg	Campestanol	37.9	1.14295	5.94184e-05	2.96259	197190	66560.1	192106	241019	125874	286929	168224	178757	250249	134364	43864.6	43625.4	74179.3	135048	58940.9	76376.8	36438.2	64007.8
11.61_905.5919m/z	905.592	Pos	PI(P-20:0/22:6(4Z,7Z,10Z,13Z,16Z,19Z))	38.6	1.14963	0.00395901	2.98541	246995	82733.9	160351	169987	132002	526900	176341	323782	185675	300919	38226.2	84932.4	85987.4	134804	79480.3	88832.8	72130.9	77477.3
7.34_687.3451m/z	687.345	Pos	Clemastine	34	1.66585	0.00372536	3.00844	484444	161028	334666	381307	273750	345830	435511	411792	1.03811e+06	654585	326058	182415	218380	146667	103676	79417.7	102184	129427
0.60_867.2785m/z	867.279	Neg	4-Hydroxy-5-(3',4'-dihydroxyphenyl)-valeric acid-O-methyl-O-glucuronide	37.9	2.20525	0.00012501	3.02996	739178	243956	905419	711113	512250	920047	644754	374691	1.12049e+06	724653	468013	235403	332652	294541	155260	87772.5	212286	165720
2.64_227.0925m/z	227.092	Neg	Amyl 2-furoate	47.3	1.05878	0.00577509	3.04608	213057	69944.9	109418	133235	124064	373498	143150	371425	130345	319325	98047.9	61225.4	97726.1	133905	42163.7	63159.1	28752.5	34579.5
5.92_246.1993n	247.206	Pos	Avocadienofuran	38.5	6.13597	0.00829037	3.05829	7.84035e+06	2.56364e+06	1.61591e+07	1.27796e+07	8.53971e+06	6.72487e+06	3.36549e+06	2.87416e+06	7.31067e+06	4.96926e+06	2.0095e+06	6.16195e+06	3.21023e+06	1.45924e+06	1.91705e+06	1.80843e+06	2.25927e+06	1.68345e+06
8.00_607.3872m/z	607.387	Neg	Torvoside G	36.1	1.46377	0.000268772	3.06211	352451	115101	553276	518401	421607	301839	287084	326327	226041	185032	123721	145032	142611	159080	87590.6	116769	32536.4	113466
4.01_249.0762m/z	249.076	Neg	Citrinin	47.3	1.23397	0.0357388	3.08328	359536	116608	215765	395197	94816.3	582762	215756	777275	150153	444562	52382.4	31417.6	204820	530660	28396.3	68890.8	6580.62	9717.38
6.28_463.2698m/z	463.27	Pos	Retinyl beta-glucuronide	39.1	1.40008	0.00173655	3.10499	326694	105216	403374	286325	148372	333764	289996	231959	675465	244299	144903	102958	110137	82551.6	100294	61400.3	89179.1	150303
3.81_210.1256n	211.133	Pos	1-Benzyloxy-1-(2-methoxyethoxy)ethane	39.5	4.25992	0.000154637	3.11832	2.82299e+06	905292	2.97576e+06	3.23367e+06	1.93329e+06	4.87117e+06	1.78715e+06	2.33771e+06	2.35048e+06	3.09469e+06	655609	1.2122e+06	1.15864e+06	1.60812e+06	651940	864758	446559	644504
3.66_741.3375m/z	741.338	Neg	N-[2-(3,4-Dimethoxyphenyl)ethyl]-3,4-dimethoxycinnamic acid amide	36.4	1.61313	0.00425264	3.12765	496038	158598	783309	561808	191477	937878	268732	338724	338213	548162	113037	293362	235748	300846	81447.1	91829.1	71549.3	80962.8
9.40_639.3131m/z	639.313	Pos	Dihydrocumambrin A	41.6	1.96667	8.13224e-06	3.1288	547955	175132	487036	717115	447112	683090	387845	574060	526350	561030	75104	114875	186608	369846	163657	240433	30735.2	219802
6.51_575.2868m/z	575.287	Neg	(+/-)-Rollipyrrole	39.6	1.15888	0.00101489	3.14521	221506	70426.5	167276	310475	139917	391440	135797	166428	207280	253433	130056	84392	114243	128282	26609.6	24065.6	36070.3	19692.8
1.52_145.0501m/z	145.05	Neg	L-Fucose	55.1	1.13295	2.75804e-05	3.16766	187546	59206.5	154014	145276	250095	226201	151400	235180	109607	228594	68636	107006	81909.6	70087	36503.4	39866.6	41001.1	28642.6
5.32_280.2037n	279.196	Neg	12S-HHT	39.2	2.52566	0.00188308	3.18321	1.14012e+06	358166	2.13432e+06	1.64688e+06	1.24655e+06	981288	484340	645118	1.21098e+06	771449	323231	746279	451335	284495	264997	183176	448275	163538
3.69_723.2143m/z	723.214	Neg	2-Feruloyl-1-sinapoylgentiobiose	52.2	4.62511	0.00134251	3.21117	3.59597e+06	1.11983e+06	3.81656e+06	1.67028e+06	2.42831e+06	7.30109e+06	2.42928e+06	3.50914e+06	3.59483e+06	4.01826e+06	944473	1.17472e+06	1.3762e+06	2.0094e+06	863464	974141	782835	833417
3.87_283.1528m/z	283.153	Pos	3-Methylcyclohexanethiol	41.6	1.21663	0.000220041	3.21964	227659	70709.4	191835	210142	182301	422009	156002	214632	183350	261001	59526.3	84130.9	92595.7	134130	48823	56552.8	39423.9	50492.4
6.58_949.4372m/z	949.437	Pos	Spinacoside C	50.5	1.1366	0.00174264	3.24919	214965	66159.5	194194	241342	108528	422773	144757	108568	277202	222354	87916.8	105307	95039.3	91894.1	37279.6	15869.8	47188.1	48780.7
9.37_595.3516m/z	595.352	Pos	L-Urobilin	35.8	2.3349	1.39647e-05	3.26166	762832	233879	676532	637829	612442	1.20683e+06	697233	840897	692058	738838	216530	252166	320701	493405	147057	208052	100514	132604
8.17_550.2628m/z	550.263	Pos	Nomilinic acid	41.8	1.29268	2.73995e-06	3.31457	223080	67302.7	183108	190088	178782	258437	183445	285003	265286	240489	30893.5	36861.9	64346.2	125283	70259.2	102317	13230.3	95230.4
3.85_561.1624m/z	561.162	Neg	5'-Methoxycastavinol	50.5	1.95335	0.00604364	3.322	720378	216851	648828	1.71573e+06	415965	899857	403532	656304	392951	629851	156082	231837	236548	321724	197154	235608	157295	198560
2.96_259.1289m/z	259.129	Neg	Valyl-Proline	40.4	1.07648	0.000434519	3.33268	180423	54137.6	155748	145572	192938	364062	129165	151204	170555	134142	56447.9	72390.1	62773.6	59482.7	45501.6	58506.9	51154	26843.8
8.72_299.2588m/z	299.259	Neg	Heptadecanal	44.8	1.76458	0.000308823	3.33652	483477	144905	691944	826283	416522	339277	337248	383198	594003	279344	154985	230267	155869	82354.2	133941	128442	154824	118556
7.91_913.4842m/z	913.484	Neg	PIP(16:0/18:2(9Z,12Z))	46.2	2.6173	1.63047e-06	3.35883	931955	277464	1.10273e+06	1.10704e+06	916610	1.09996e+06	746589	986764	586144	909796	206054	447404	376826	477020	178102	260342	76923.9	197041
8.17_609.0960m/z	609.096	Pos	Faropenem	36.6	3.15432	4.46567e-07	3.3742	1.27649e+06	378308	1.03577e+06	1.08563e+06	1.07335e+06	1.39374e+06	1.15777e+06	1.57343e+06	1.57275e+06	1.31946e+06	203738	285674	400435	711892	356181	448077	113739	506728
8.18_607.2565m/z	607.256	Neg	Protoporphyrin IX	48.4	4.00077	2.34416e-06	3.43879	2.09099e+06	608059	1.85455e+06	2.02916e+06	1.36361e+06	2.17463e+06	1.58824e+06	2.48897e+06	2.81632e+06	2.41243e+06	382517	486859	634326	1.0336e+06	581793	788207	194391	762781
6.43_625.2749m/z	625.275	Pos	PI(17:0/0:0)	41.6	1.14223	1.94845e-06	3.47072	169331	48788.3	141017	176331	154918	201762	101249	178665	219321	181382	31801.7	28110.1	52447	97429.2	45129.6	56905.3	20820.4	57663.2
3.63_739.1952m/z	739.195	Pos	4'-O-Methylkanzonol W	36.9	1.12208	0.000194726	3.47989	189599	54484.2	208095	339064	135910	227015	108715	198454	137079	162460	35138.5	85320.5	70012.8	89579.5	38955.5	44746.5	38351.9	33768.1
3.47_211.1336m/z	211.134	Pos	5-Heptyltetrahydro-2-oxo-3-furancarboxylic acid	41	1.62624	0.000350282	3.55774	397459	111717	334585	414502	318331	798100	288982	309728	332879	382565	106069	110229	140302	204609	83131.5	101459	67303.4	80632.2
10.77_647.4845m/z	647.484	Pos	Rollinecin A	39	8.3939	3.23834e-05	3.57612	9.58e+06	2.67888e+06	6.80499e+06	8.4884e+06	1.11649e+07	1.40815e+07	1.31735e+07	8.48938e+06	9.68693e+06	4.75033e+06	2.88639e+06	2.52586e+06	3.22505e+06	4.26292e+06	2.13271e+06	2.73845e+06	1.45167e+06	2.20801e+06
8.23_641.2639m/z	641.264	Pos	Enoxacin	39.9	1.99559	0.000232744	3.59241	576177	160387	462895	514950	295217	453723	366042	958619	755057	802910	126043	143450	166295	229393	154479	189209	66105.2	208122
6.42_825.2456m/z	825.246	Neg	N,N'-Diacetylchitobiosyldiphosphodolichol	37.4	1.69779	0.000632822	3.61804	422312	116724	391239	321622	225412	311455	482049	370623	824108	451990	264206	132377	177409	135643	56039.3	25446.5	79543.2	63128.3
10.91_645.3456m/z	645.346	Pos	Goshonoside F3	38.7	1.04168	4.70134e-05	3.64656	148410	40698.5	82469	165836	139432	238852	184528	152532	121738	101890	60291.6	32994.2	50427.9	57997.8	30969.1	52125.2	6297.07	34485.1
6.49_947.4116m/z	947.412	Neg	PIP2(16:0/16:2(9Z,12Z))	37.8	1.23376	0.000558724	3.66472	228880	62454.9	215384	225877	97778.7	433148	203791	179749	235754	239556	66450.7	140105	103323	103413	21587.1	12656.5	34213.8	17891
11.14_605.4768m/z	605.477	Pos	TG(8:0/8:0/16:0)	39.1	1.14049	5.27965e-05	3.67626	178329	48508.1	109618	160031	308073	170689	159391	189827	202090	126910	29288.9	38466	45353.9	68306.9	51662.3	87164.3	20161.5	47661.1
7.08_685.2999m/z	685.3	Pos	Austrobailignan 7	39.1	1.12798	3.70252e-06	3.68154	163384	44379.3	145093	158893	97134.5	143948	137311	216257	210255	198181	40119.8	24049.8	46116.5	74179.9	42642.1	58194.4	12091	57640.8
7.94_699.3409m/z	699.341	Neg	Elaterinide	39.9	1.06631	0.00660985	3.72607	189597	50884	150077	179504	84840.3	138223	154464	153554	469225	186891	134076	34118.4	74214.8	54449.9	27553.1	26682.9	39100.6	16875.8
5.99_779.4646m/z	779.465	Neg	PPA(18:1(9Z)/18:1(9Z))	38	2.38047	0.00375803	3.76543	1.0099e+06	268203	2.13788e+06	1.09782e+06	784540	413567	476636	495761	1.15944e+06	1.51353e+06	248755	279568	255308	237602	281097	410519	318828	113945
7.69_226.2292n	271.228	Neg	Pentadecanal	41.4	6.45086	3.93771e-06	3.77197	5.45206e+06	1.44542e+06	7.1101e+06	7.2666e+06	5.88151e+06	5.6567e+06	3.54451e+06	3.26176e+06	5.72561e+06	5.16971e+06	1.26355e+06	2.69124e+06	1.62895e+06	932062	1.26188e+06	1.19948e+06	1.22424e+06	1.36192e+06
7.14_257.2118m/z	257.212	Neg	2-Tetradecanone	40.8	1.18502	0.000238345	3.77526	207640	55000.1	350498	300888	122022	218856	198469	133455	212261	124669	72365.9	110705	70188.9	27495.6	39811.3	40932.3	29870.9	48630.6
3.05_545.1930m/z	545.193	Neg	L-Thyronine	38.6	1.32119	0.00514623	3.81615	301822	79090.7	212263	375314	253264	747595	180513	224375	205770	215483	86619.9	59967.4	75769.4	80721	82412	91779.7	56708.8	98747.6
11.26_645.4703m/z	645.47	Pos	Asitribin	43.6	2.76621	0.000193777	3.8388	1.06686e+06	277914	722269	1.09874e+06	760092	1.9748e+06	1.02151e+06	1.05487e+06	1.32326e+06	579311	264810	265468	315788	417087	240040	344201	132798	243120
3.88_489.2700m/z	489.27	Neg	1(3)-glyceryl-6-keto-PGF1alpha	38.6	2.05328	5.2267e-07	3.85495	530456	137604	528858	664454	641468	484330	304949	603544	435802	580246	103808	173435	152796	181145	122412	111441	194946	60849.8
7.38_709.3980m/z	709.398	Neg	3-O-trans-Feruloyleuscaphic acid	36.1	1.73763	0.0098394	3.87191	557605	144013	579180	488188	308373	1.47144e+06	319341	515108	350332	428883	91457	103385	180302	346065	107724	142729	69997.9	110445
6.26_963.5209m/z	963.521	Neg	PIP(16:0/18:0)	39.5	2.90531	2.80947e-05	3.89059	1.13536e+06	291823	1.08786e+06	1.09343e+06	769173	1.57037e+06	920240	1.32223e+06	826118	1.49348e+06	182028	270433	430472	838953	153174	280489	14890.6	164142
7.90_635.4161m/z	635.416	Neg	Fasciculic acid B	39.2	1.34054	0.0019308	3.91976	291489	74364.2	334135	273805	491036	425862	410276	124433	137417	134952	65505.1	228392	111815	41548.6	36913.1	29035.6	34802.8	46900.9
6.01_544.3185m/z	544.318	Pos	CerP(d18:1/8:0)	42.3	1.37189	0.00229203	3.94795	286133	72476.3	222456	266615	152432	220921	248663	173603	654235	350136	128175	67955.9	84712.5	58006.9	60240.1	40708.2	71011.2	69000.8
3.59_695.1462m/z	695.146	Pos	Quercetin 3-O-(6"-malonyl-glucoside) 7-O-glucoside	36.7	1.43953	4.59796e-05	3.99486	277877	69558.8	292328	332992	171983	442608	186418	242445	288760	265487	46261.1	84009.9	104351	182782	34766.5	61404.4	16491.9	26403.1
7.90_610.1298m/z	610.13	Pos	1,4-Benzothiazine-O-quinonimine	37.2	1.76399	6.63987e-06	4.08356	392936	96223.8	377813	340484	283979	469972	223196	582235	438846	426962	66232.4	70054.8	108029	187801	84418.1	105900	44779.3	102575
3.38_677.2111m/z	677.211	Pos	N-(4-Hydroxycinnamoyl)tyrosine	39.5	5.15649	0.00102809	4.09771	3.99903e+06	975919	3.64944e+06	4.39889e+06	1.7861e+06	8.55444e+06	2.4749e+06	3.02931e+06	3.88621e+06	4.21298e+06	941081	972704	1.20647e+06	1.70562e+06	745370	784450	673925	777736
3.52_544.1616n	543.152	Neg	Estriol 3-sulfate 16-glucuronide	41.2	2.6104	0.00425915	4.10397	1.14009e+06	277802	912724	2.77267e+06	620680	1.40277e+06	673647	1.15496e+06	741859	841425	239560	276867	337550	496223	218055	229431	209900	214833
3.38_724.2232n	705.205	Neg	Natsudaidain 3-(4-O-3-hydroxy-3-methylglutaroylglucoside)	46.8	6.66151	0.00170981	4.12918	6.84059e+06	1.65664e+06	6.8657e+06	2.94784e+06	4.19694e+06	1.50943e+07	4.62607e+06	6.48581e+06	7.26487e+06	7.24321e+06	1.58301e+06	1.55313e+06	2.20871e+06	3.48999e+06	1.10458e+06	1.33232e+06	872080	1.10934e+06
4.58_307.1910m/z	307.191	Neg	2R-HpOTrE	42.3	1.58374	0.00011951	4.16434	345893	83060.7	284058	297615	616252	446070	197051	403220	221908	300970	57305.8	100520	100134	142575	65987.7	85394.2	77530	35038.8
7.04_691.4074m/z	691.407	Neg	(3b,16a,20R)-25-Acetoxy-3,16,20,22-tetrahydroxy-5-cucurbiten-11-one 3-glucoside	42.3	1.79447	0.00214603	4.42594	475324	107395	433772	447951	47004.7	658471	467872	232776	947147	567596	226731	101065	156214	140845	58576.2	24644.5	70713.7	80370.3
7.35_685.3239m/z	685.324	Neg	N1,N5,N10-Tris-trans-p-coumaroylspermine	37.9	1.93442	0.00495931	4.73694	564502	119170	455313	401877	199083	385613	539858	596408	1.41118e+06	526688	340449	106609	194123	135310	44218.1	29055.7	55006.8	48591.8
6.92_557.3332m/z	557.333	Neg	Etamiphylline	37.9	1.03351	7.19383e-05	4.75933	135309	28430.2	118357	111824	78754.4	194080	95738.4	90082.3	188041	205593	38608.1	33466	42583.7	55676.9	14276.7	6802.54	20283.9	15743.7
4.22_443.1344m/z	443.134	Neg	5'-Methoxycurcumin	48	2.04637	0.0215887	4.76377	828860	173992	2.23078e+06	1.14923e+06	1.1492e+06	110904	318134	486623	983863	202149	109224	453603	227773	120491	120212	46223.7	109488	204924
10.19_623.4483m/z	623.448	Pos	6-Geranylgeranyl 8'-methyl 6,8'-diapocarotene-6,8'-dioate	36.8	1.93975	1.17451e-06	4.79236	440532	91923.8	469594	592080	297445	506841	385066	454282	486545	332404	147440	47725.2	140651	226788	43196.3	84235.9	12798.1	32555
3.89_545.1686m/z	545.169	Pos	Estriol 3-sulfate 16-glucuronide	42.7	3.1071	0.00290924	4.86708	1.49821e+06	307824	1.28395e+06	3.48802e+06	697586	2.13519e+06	805729	1.39456e+06	927199	1.25341e+06	209485	374478	414257	658807	201392	267060	151765	185351
3.64_693.2046m/z	693.205	Neg	Sucrose 1',4'-(4,4'-dihydroxy-3,3'-dimethoxy-b-truxinate)	48.7	5.81971	0.000579847	4.91791	4.72145e+06	960053	4.41377e+06	5.2838e+06	2.25528e+06	9.95813e+06	2.87964e+06	3.82024e+06	3.99164e+06	5.16909e+06	866652	1.04492e+06	1.29322e+06	1.9681e+06	626883	853861	545838	480951
9.56_981.5833m/z	981.583	Neg	1,2-Di-(9Z,12Z,15Z-octadecatrienoyl)-3-(Galactosyl-alpha-1-6-Galactosyl-beta-1)-glycerol	43.5	2.63365	0.000134136	5.03374	884495	175713	1.12735e+06	1.0012e+06	555969	1.16651e+06	536679	535843	1.53184e+06	620579	325970	204715	243897	201006	107529	81382.6	125866	115340
4.04_225.1128m/z	225.113	Neg	Tuberonic acid	55	1.01612	0.000899046	5.06221	147461	29129.7	109368	97502	281242	257335	123294	121169	64595.1	125181	19369.9	58701.9	40395.3	43114	17864.2	28981.9	9585.25	15025.3
7.90_611.2213m/z	611.221	Pos	Pelargonidin 3-sophoroside	35.5	2.06875	6.92571e-05	5.14653	523035	101629	354327	337849	295446	514493	424384	721138	882584	654056	73481.7	79396.2	113540	187742	89717.3	110296	61516.1	97339.9
9.05_891.4997m/z	891.5	Neg	PI(17:2(9Z,12Z)/22:6(4Z,7Z,10Z,13Z,16Z,19Z))	38.8	1.85674	0.000767747	5.16013	475730	92193.4	330083	395859	150916	964644	472319	580765	430973	480283	47601.3	57313.9	136041	303208	48345.8	120569	17998.4	6469.96
6.16_279.1960m/z	279.196	Neg	2,6-Di-tert-butyl-4-ethylphenol	38.8	1.41078	0.0177087	5.22517	382968	73292.8	1.03738e+06	556263	433659	407708	102493	55716.6	265133	205393	35365.7	271943	111359	26767	35227	16624.7	59713.3	29342.8
7.17_899.4818m/z	899.482	Neg	PGP(18:2(9Z,12Z)/22:5(4Z,7Z,10Z,13Z,16Z))	34.4	1.09402	0.00321124	5.28359	182340	34510.6	202814	218097	15385.8	416707	135461	123978	167540	178734	9396.71	48466.6	51809.7	97565.7	17211.4	36241.3	4569.3	10823.7
3.73_724.2226n	705.205	Neg	3,3',4'-Trihydroxyflavone 3-O-[a-L-rhamnopyranosyl-(1->2)[a-L-rhamnopyranosyl-(1->6)]-b-D-glucopyranoside]	47.5	6.05916	0.00127611	5.30478	5.22078e+06	984165	5.59756e+06	2.00435e+06	3.20725e+06	1.15314e+07	3.30409e+06	4.77673e+06	5.26265e+06	6.08227e+06	713239	1.0631e+06	1.42228e+06	2.49052e+06	546046	709387	433186	495565
7.81_661.4167m/z	661.417	Neg	Nonoxynol-9	37.9	1.48238	0.0117429	5.34316	372473	69710.2	135867	129525	909163	275057	524708	664254	118265	222940	80348	70178.9	86768.3	109778	52652	52541.8	77370.8	28043.4
3.64_677.2111m/z	677.211	Pos	Citbismine F	46.4	6.42555	0.00110337	5.38573	5.80151e+06	1.0772e+06	5.15403e+06	6.14792e+06	2.46329e+06	1.30533e+07	3.53188e+06	4.44153e+06	5.10502e+06	6.51512e+06	1.04937e+06	1.15738e+06	1.50067e+06	2.29528e+06	653725	804270	461379	695527
3.73_707.2222m/z	707.222	Pos	Cellobiose	42.6	5.27774	0.00185323	5.47386	4.00906e+06	732402	4.13571e+06	1.45726e+06	2.2173e+06	9.0642e+06	2.48077e+06	3.69168e+06	4.28246e+06	4.74313e+06	529427	871703	1.15058e+06	2.0506e+06	314227	502455	169272	270955
7.82_749.4243m/z	749.424	Pos	PI(14:0/12:0)	38	2.44273	0.00530456	5.51002	927770	168379	631304	1.01001e+06	217523	2.3922e+06	690225	686094	889991	904815	118244	136467	199428	343572	137330	358190	31366.6	22432.2
7.31_635.3813m/z	635.381	Neg	(24R)-5b,8b-Epidioxyergosta-6,22E-dien-3b-ol 3-glucoside	38.4	1.37783	1.71429e-06	5.54876	212676	38328.5	206813	196779	150865	257707	173608	144941	323441	247249	50988.9	51728.6	53083.3	56532.5	23573.7	12924.7	27598.1	30198.1
3.30_383.0736n	765.148	Neg	Pantoprazole	36.6	3.32859	0.000436946	5.55187	1.50889e+06	271781	2.70075e+06	1.21085e+06	2.44236e+06	1.59535e+06	806948	793173	1.70429e+06	817429	219456	547150	402868	441998	140694	166616	116749	138718
3.63_695.2232m/z	695.223	Pos	3-Hydroxymugineic acid	40	4.62391	0.000637395	5.5711	2.89802e+06	520187	2.64349e+06	3.19308e+06	1.27057e+06	6.2365e+06	1.73804e+06	2.32069e+06	2.56294e+06	3.21881e+06	445059	596240	742016	1.18475e+06	298359	387553	189775	317749
9.84_897.5335m/z	897.534	Pos	all-trans-Decaprenyl diphosphate	38.4	1.36216	1.09664e-06	5.58035	207969	37268.1	181836	193853	123503	270371	198275	228811	232683	234421	21096.5	32206.8	59038.2	123811	15498	11243.1	35250.9	0
3.70_677.1391m/z	677.139	Pos	N-(Carbomethoxyacetyl)-4-S-chlorotryptophan	31.7	1.18506	9.4062e-05	5.68144	174607	30732.8	147045	163192	93925.1	336719	148854	169933	148740	188445	36368.9	40632.1	51317.7	76952.2	10148	20930.9	2854.54	6658.44
3.38_707.2223m/z	707.222	Pos	Citbismine C	38.4	4.32304	0.00213635	5.75845	2.67244e+06	464090	2.5633e+06	1.02965e+06	1.39896e+06	6.26186e+06	1.68275e+06	2.48445e+06	2.98468e+06	2.97387e+06	392786	486485	712955	1.25959e+06	215225	283175	134100	228399
13.79_797.4382m/z	797.438	Neg	PGP(16:1(9Z)/16:1(9Z))	41.8	4.34537	0.00856557	5.79889	2.99628e+06	516699	1.63183e+06	2.3314e+06	108653	7.95898e+06	2.32073e+06	3.0537e+06	2.96463e+06	3.60031e+06	320644	326358	649241	1.30072e+06	384157	487368	290305	374797
3.56_939.3033m/z	939.303	Pos	Dihydroisocycloartomunin	43.5	1.10834	0.0418885	5.91321	249315	42162.4	262113	881938	180856	160878	120338	132949	144310	111137	22483.3	100969	60501.8	58053.3	23822.9	37026.8	17867.4	16574.5
9.50_687.5058m/z	687.506	Neg	DG(8:0/0:0/8:0)	37.7	2.52802	3.43548e-05	6.30268	747382	118582	478739	471878	911483	1.21067e+06	882912	972432	677360	373582	119909	96123.9	148309	228893	88854.6	116732	74857.6	74974
10.18_666.5486m/z	666.549	Pos	1-(8-[5]-ladderane-octanoyl)-2-(8-[3]-ladderane-octanyl)-sn-glycerol	36.6	1.96932	5.76487e-06	6.43913	428615	66564.2	210408	321031	405688	624584	377759	586869	520673	381912	89721.8	59433.3	93142.4	130272	39986.1	84432.7	10553.4	24972.1
3.64_675.1940m/z	675.194	Neg	alpha-Hydrojuglone 4-O-b-D-glucoside	44.5	7.22701	0.000446948	6.44465	6.78478e+06	1.05278e+06	6.39329e+06	7.68635e+06	3.08385e+06	1.45209e+07	4.1062e+06	5.4377e+06	5.58923e+06	7.46068e+06	778196	1.24248e+06	1.49768e+06	2.47236e+06	607877	815830	485427	522374
3.93_737.3092m/z	737.309	Neg	7-Hydroxydehydroglaucine	37	1.26329	0.00180249	6.5846	228897	34762.5	383333	370578	64794.6	414714	118906	142704	165175	170972	15790.6	30330.2	56022.9	121948	13502	32474.5	936.009	7095.46
4.17_413.1238m/z	413.124	Neg	Gancaonin B	41.7	2.90367	0.00979375	7.11727	1.38419e+06	194483	3.45987e+06	1.97276e+06	2.10525e+06	284102	598233	666854	1.67255e+06	313875	100323	469242	257496	202924	131469	46970.8	72330.7	275107
10.30_640.5307m/z	640.531	Pos	DG(17:0/0:0/17:0) (d5)	48.6	1.03835	3.46504e-06	7.1476	117450	16432.1	58109.3	112692	138057	166868	126724	148230	93349.3	95572	18521	163.101	23530.7	51908.1	9333.48	20434.9	0	7565.52
3.38_675.1936m/z	675.194	Neg	(R)-Rutaretin 1'-(6''-sinapoylglucoside)	44.5	7.17339	0.000800534	7.50017	6.68408e+06	891190	6.08429e+06	7.85303e+06	2.7505e+06	1.52291e+07	4.02549e+06	5.01245e+06	5.83748e+06	6.68035e+06	727057	983301	1.33118e+06	2.28319e+06	451198	651207	299616	402770
9.63_699.4682m/z	699.468	Pos	PE(12:0/20:5(5Z,8Z,11Z,14Z,17Z))	36.5	1.12083	1.63183e-06	7.72243	134895	17467.9	123435	139312	158140	79183.4	157918	192944	108338	119889	10319.4	11084.7	30685.3	70651.8	4250.61	3495.46	1853.27	7403.09
3.82_343.2120m/z	343.212	Neg	Tetrahydrofurfuryl butyrate	40.7	3.7263	0.0465457	7.97096	2.72803e+06	342247	2.53061e+06	2.17615e+06	1.02475e+07	1.93952e+06	847455	1.55089e+06	1.18081e+06	1.35136e+06	237036	647890	428306	399991	256188	272012	332163	164388
9.34_659.4500m/z	659.45	Pos	1-(O-alpha-D-glucopyranosyl)-(1,3R,25S,27R)-octacosanetetrol	33.9	1.08689	0.0323976	8.27808	210219	25394.7	72735.5	102358	742077	198855	132833	189474	150186	93237.2	29790.4	14848.1	35393.4	61541.6	15396.1	19914.5	11600	14673.8
7.65_955.5541m/z	955.554	Neg	PI(18:0/22:6(4Z,7Z,10Z,13Z,16Z,19Z))	40.8	1.44813	0.00189202	8.49893	278087	32720.2	177560	296873	101116	684874	272273	271996	239631	180372	8587.61	17174.3	52840.1	132758	12600.4	28501.3	3613.55	5686.21
6.31_475.2469m/z	475.247	Neg	PG(17:2(9Z,12Z)/0:0)	39.8	1.24196	0.000117081	8.93234	174114	19492.5	196319	154676	89547.1	187251	165887	133343	356332	109556	36783.3	20057.7	25441.4	19483.3	13543.7	1649.67	12255.3	26726
10.44_667.4816m/z	667.482	Neg	Mucoxin	36	1.13269	0.000188315	9.45269	146674	15516.7	49749.4	98224.2	163416	236622	168060	220690	176843	59788.2	2615.67	1959.77	24177.7	67957.7	6855.59	20566.8	0	0
6.71_295.2275m/z	295.227	Neg	(Z)-9-Cycloheptadecen-1-one	47.8	1.08846	0.0356881	9.92785	209661	21118.5	30679.1	30316.4	707514	273986	175517	319214	77094.5	62969.4	27672.1	23062.1	21912.9	15004.6	20324.1	25212.3	20436.3	15323.7
8.05_751.3995m/z	751.399	Neg	Fluorometholone	37.3	1.2396	0.000153178	10.3248	179001	17336.9	197174	261856	36337.2	308080	146595	229521	151918	100525	31535.1	7267.66	21908	26921.3	12765.7	28595.2	9702.02	0
3.47_209.1177m/z	209.118	Neg	2-Methyl-3-(2-pentenyl)-2-cyclopenten-1-one	48.3	1.46841	0.000544668	10.3618	263602	25439.8	213898	285603	176237	617378	172908	203184	196557	243054	12134.4	23752.1	44830	98603.6	6049.62	15163.7	0	2985.16
5.02_641.4042m/z	641.404	Neg	Tsugaric acid A 21-glucosyl ester	37.3	1.20104	0.00296204	12.3473	200907	16271.3	443761	359942	231875	211819	45563.1	57017.4	152743	104535	5206.38	86614.7	31414.2	2421.41	1128.48	1483.86	1798.03	103.535
8.96_553.3750m/z	553.375	Neg	Fasciculol C	38.2	1.04912	0.000546225	13.7542	129202	9393.66	44960.8	108827	199593	247602	113061	183691	83647.6	52236.1	0	0	18787.3	56361.9	0	0	0	0
8.77_655.2796m/z	655.28	Neg	Phenylalanyl-Tyrosine	37.5	1.12581	3.2296e-05	14.0571	134612	9576.07	86745.9	126435	93621.4	166440	74890.2	251038	121561	156162	1979.08	127.682	15160.9	43375.9	3991.26	4288.09	0	7685.68
8.69_821.4406m/z	821.441	Neg	PGP(16:1(9Z)/18:3(6Z,9Z,12Z))	36	2.19928	0.00206225	14.2479	618150	43385.2	523015	556817	34436.2	1.52286e+06	394230	580230	523891	809716	13213.1	38898.3	82007.9	193912	4762.54	11902.1	0	2385.48
8.14_747.4560m/z	747.456	Neg	Tsangane L 3-glucoside	51.5	1.38095	2.04476e-05	15.6526	197715	12631.4	113560	182908	72761.8	320572	190161	199917	213371	288466	9826.66	3471.31	21974.5	52625.5	3288.29	9864.88	0	0
3.89_883.2767m/z	883.277	Pos	3-(1,1-Dimethylallyl)scopoletin 7-glucoside	36.7	2.08298	0.00730814	16.0063	615050	38425.6	697377	435674	156385	1.8297e+06	333491	469559	407094	591124	6863.2	28912.1	71033.7	177326	5817.45	2319.83	5568.32	9564.2
7.92_797.4081m/z	797.408	Neg	Quinacrine	34.4	1.52624	0.0041126	31.2726	296956	9495.72	132278	224846	50052	829928	312211	374095	226684	225552	1602.33	9189.03	16364.7	38302.8	2626.72	7880.17	0	0
8.83_693.4241m/z	693.424	Neg	Momordicoside K	37.5	1.09561	0.0192612	35.8307	186447	5203.57	409154	149121	83128.5	549614	26749.8	35022.5	197108	41681.6	0	8317.51	5618.71	8538.62	4788.42	11751.8	2613.48	0
8.65_603.4121m/z	603.412	Neg	xi-7-Hydroxyhexadecanedioic acid	38.7	1.84124	0.00033664	36.622	374562	10227.8	241330	419504	237867	887241	297540	388882	267379	256749	4565	0	20080.8	55677.5	374.721	1124.16	0	0
8.51_601.3879m/z	601.388	Neg	PA(12:0/17:2(9Z,12Z))	35.9	1.04384	7.00624e-06	75.6138	106927	1414.11	126308	156557	75780.5	178427	68159.3	96872	93504.7	59804.5	0	0	2828.23	8484.68	0	0	0	0
8.39_711.3680m/z	711.368	Neg	Xanthoplanine	37.7	1.08438	0.0497759	94.7419	200967	2121.21	3627.58	4158.91	720738	115618	290421	429771	6509.81	36892.1	2554.55	7299.04	4242.41	2873.65	0	0	0	0
